# Supplementary material for: Multiple founding paternal lineages inferred from the newly-developed 639-plex Y-SNP panel suggested the complex admixture and migration history of Chinese people
Source: Hum Genomics. 2023 Mar 28;17:29. doi: 10.1186/s40246-023-00476-6 (PMC10045532; doi:10.1186/s40246-023-00476-6)
Supplement: Supplementary file 1 — Additional file 1: Table S1 Haplogroup distribution of all studied populations. Table S2 Haplogroup frequency of 33 Chinese populations. Table S3 Genetic distances among 33 Chinese populations. Table S4 Haplogroups of 4727 people from 114 populations. [file 40246_2023_476_MOESM1_ESM.xlsx]

## Sheet: Table S1
Table S1. Haplogroup distribution of all studied populations
ID	Populations	Haplogroup
N1	Mongolian_Erdos	N1a1a
N2	Mongolian_Erdos	C2a1a
N3	Mongolian_Erdos	C2b1a2a1a1
N4	Mongolian_Erdos	D1a1b1a
N5	Mongolian_Erdos	C2b1a2b2
N6	Mongolian_Erdos	O2a2b1a2a1a1a1
N7	Mongolian_Erdos	G
N8	Mongolian_Erdos	C2a1a3a6
N9	Mongolian_Erdos	C2b1a2b2
N10	Mongolian_Erdos	C2a1a3a
N11	Mongolian_Erdos	O2a2b1a2a1a1b1b2b1a
N12	Mongolian_Erdos	C2b1a2b2
N13	Mongolian_Erdos	O1b1a2
N14	Mongolian_Erdos	O2a1b1a2a1a1
N15	Mongolian_Erdos	O2a2b1a1a1a1
N16	Mongolian_Erdos	O2a2b1a1a1a3a1
N17	Mongolian_Erdos	C2a1a3a6
N18	Mongolian_Erdos	C2a1a3a
N19	Mongolian_Erdos	C2a1a1b1a
N20	Mongolian_Erdos	R1a1a1b2a2
N21	Mongolian_Erdos	C2a1a1b1a
N22	Mongolian_Erdos	C2a1a1b1a
N23	Mongolian_Erdos	O2a1b1a1a1a1e1a
N24	Mongolian_Erdos	R1a1a1b2a2
N25	Mongolian_Erdos	O2a2a1a2a1a1
N26	Mongolian_Erdos	Q1a1a2
N27	Mongolian_Erdos	O2a1b1a1a1a1e1a1
N28	Mongolian_Erdos	Q1b1a3b
N29	Mongolian_Erdos	C2a1a1b1a
N30	Mongolian_Erdos	C2a1a3a1
N31	Mongolian_Erdos	O2a2b1a1a1a1a1b1a1b
N32	Mongolian_Erdos	O2a2b1a1b
N33	Mongolian_Erdos	O2a2b1a1a1a1
N34	Mongolian_Erdos	D1a1b1a
N35	Mongolian_Erdos	C2b1b1g
N36	Mongolian_Erdos	O2a1b1a1a1a1e1
N37	Mongolian_Erdos	N1a2a
N38	Mongolian_Erdos	O2a2b1a1a1e2a
N39	Mongolian_Erdos	C2b1b1b
N40	Mongolian_Erdos	C2a1a2a2b
N41	Mongolian_Erdos	J2
N42	Mongolian_Erdos	O2a1b1a2
N43	Mongolian_Erdos	J2
N44	Mongolian_Erdos	E1b1
N45	Mongolian_Erdos	C2b1a1a1a
N46	Mongolian_Erdos	O2a2b1a2a1a1b1b2b2
N47	Mongolian_Erdos	D1a1b1a
N48	Mongolian_Erdos	C2a1a3a
N49	Mongolian_Erdos	O2a2b2a2a2
N50	Mongolian_Erdos	O2a2b2a2a2
N51	Mongolian_Erdos	G
N52	Mongolian_Erdos	D1a1a1a1
N53	Mongolian_Erdos	D1a1b1a
N54	Mongolian_Erdos	C2a1a3a
N55	Mongolian_Erdos	R1a1a1b2a2
N56	Gelao_Daozhen	O2a2b1a1a1a1a1a1a1
N57	Gelao_Daozhen	O2a1b1a1a1a1k
N58	Gelao_Daozhen	Q1a1a1a1
N59	Gelao_Daozhen	O2a1b1a1a1a1b
N60	Gelao_Daozhen	O1b1a1a1a2
N61	Gelao_Daozhen	O2a1b1a1a1a1d
N62	Gelao_Daozhen	O2a2a1a2a1a1a2a1a1
N63	Gelao_Daozhen	O2a2b1a1a1a1a1b
N64	Gelao_Daozhen	Q1a1a1
N65	Gelao_Daozhen	N1b2
N66	Gelao_Daozhen	O2a1b1a1a1a1a1a1a2
N67	Gelao_Daozhen	O1a1a1a1a1a1
N68	Gelao_Daozhen	C2b1b1b2
N69	Gelao_Daozhen	O2a2b1a2a1a1a2
N70	Gelao_Daozhen	C2b1b1b
N71	Gelao_Daozhen	O2a2b1a1a1a2a1a
N72	Gelao_Daozhen	O1a1a2a1b
N73	Gelao_Daozhen	O2a1b1a1a1a1e1a1
N74	Gelao_Daozhen	O2a1b1a1a1a1a1
N75	Gelao_Daozhen	O2a2b1a2a1a1b
N76	Gelao_Daozhen	O2a2b1a1a1a1a1a1a1
N77	Gelao_Daozhen	O2a2b1a1a1a2a1a
N78	Gelao_Daozhen	O1b1a2b1
N79	Gelao_Daozhen	N1b2
N80	Gelao_Daozhen	O2a2b1a1b
N81	Gelao_Daozhen	O1b1a2a1
N82	Gelao_Daozhen	O1a1a1b1a
N83	Gelao_Daozhen	O2a2b1a1a1a2a1a
N84	Gelao_Daozhen	Q1a1a1
N85	Gelao_Daozhen	O1a1a1a1a1a1a1
N86	Gelao_Daozhen	O1b1a1a1a1b
N87	Gelao_Daozhen	O2a1b1a1a1a1e1a1
N88	Gelao_Daozhen	O2a2b2a2a2
N89	Gelao_Daozhen	O2a2b1a1a1e2
N90	Gelao_Daozhen	C2b1b1b2
N91	Gelao_Daozhen	O1b1a1a1a1b1
N92	Gelao_Daozhen	O1a1a1a1a1a1d
N93	Gelao_Daozhen	O2a2b1a1a1a1
N94	Gelao_Daozhen	O1a1a1a1a1a1
N95	Gelao_Daozhen	O2a2b1a2a1a1a2a1a
N96	Gelao_Daozhen	O2a1b1a1a1a1e1a
N97	Gelao_Daozhen	O2a1b1a1a1a1
N98	Gelao_Daozhen	C2b1b1b
N99	Gelao_Daozhen	C2b1b1
N100	Gelao_Daozhen	N1a
N101	Gelao_Daozhen	O2a1b1a1a1a1e1a
N102	Gelao_Daozhen	O1a1a1a1a1a1
N103	Gelao_Daozhen	O2a1b1a1
N104	Gelao_Daozhen	C2b1b1b
N105	Gelao_Daozhen	O2a2b1a1b
N106	Gelao_Daozhen	O1a1a1a1a
N107	Gelao_Daozhen	O2a2a1a2a1a1a2a1
N108	Gelao_Daozhen	O1b1a1a1a1b1
N109	Gelao_Daozhen	O1b1a2a1
N110	Gelao_Daozhen	O2a1b1a1a1a1e1a
N111	Gelao_Daozhen	O2a1b2
N112	Gelao_Daozhen	Q1a1a1a1
N113	Gelao_Daozhen	O2a1b1a1a1a1e1
N114	Gelao_Daozhen	N1b2
N115	Mongolian_Hohhot	R1a1a1b2a2
N116	Mongolian_Hohhot	Q1a1a1
N117	Mongolian_Hohhot	O2a1b1a1a1a1
N118	Mongolian_Hohhot	C2a1a3a
N119	Mongolian_Hohhot	O2a1b1a1
N120	Mongolian_Hohhot	O2a1b1a2
N121	Mongolian_Hohhot	C2a1a3a1
N122	Mongolian_Hohhot	C2a1a3a1
N123	Mongolian_Hohhot	Q1a1a1
N124	Mongolian_Hohhot	J2
N125	Mongolian_Hohhot	J2
N126	Mongolian_Hohhot	O2a2b1a1a1
N127	Mongolian_Hohhot	C2a1a3a
N128	Mongolian_Hohhot	C2a1a3
N129	Mongolian_Hohhot	D1a1b1a
N130	Mongolian_Hohhot	R1a1a1b2
N131	Mongolian_Hohhot	O2a2b1a2a1a1a2a1a
N132	Mongolian_Hohhot	Q1a1a1
N133	Mongolian_Hohhot	C2b1a1a1a
N134	Mongolian_Hohhot	C2a1a3a6
N135	Mongolian_Hohhot	O2a1b1a1a1a1a1a1
N136	Mongolian_Hohhot	C2a1a3a1
N137	Mongolian_Hohhot	Q1a1a1a
N138	Mongolian_Hohhot	C2a1a3a1
N139	Mongolian_Hohhot	C2a1a3a1
N140	Mongolian_Hohhot	O2a2b1a2a1a1a2a1
N141	Mongolian_Hohhot	D1a1b1a
N142	Mongolian_Hohhot	C2a1a3a
N143	Mongolian_Hohhot	O2a2b1a2a1a1b1b2b2
N144	Mongolian_Hohhot	O2a2b1a1a1a4
N145	Mongolian_Hohhot	O2a2b1a2a1a1a1
N146	Mongolian_Hohhot	N1a2b
N147	Mongolian_Hohhot	O2a1b1a1a1a1a1a1
N148	Mongolian_Hohhot	C2b1a1a1a
N149	Mongolian_Hohhot	O2a2b1a2a2b
N150	Mongolian_Hohhot	E1b1
N151	Mongolian_Hohhot	N1a1a
N152	Mongolian_Hohhot	C2b1a2a2
N153	Mongolian_Hohhot	O2a2b1a1a1a1
N154	Mongolian_Hohhot	C2b1a1a1a
N155	Mongolian_Hohhot	O2a2b1a1a1c1a1
N156	Mongolian_Hohhot	C2a1a3a1
N157	Mongolian_Hohhot	D1a1b1a
N158	Mongolian_Hohhot	O2a1b2
N159	Mongolian_Hohhot	O2a1b1a1a1a1e1a1
N160	Mongolian_Hohhot	O2a2b1a2a2b1a
N161	Mongolian_Hohhot	N1a1a
N162	Mongolian_Hohhot	R1b1a1a
N163	Mongolian_Hohhot	C2a1a3a6
N164	Mongolian_Hulunbeier	C2a1a3a1
N165	Mongolian_Hulunbeier	O1b2a1a
N166	Mongolian_Hulunbeier	C2a1a3a
N167	Mongolian_Hulunbeier	O2a2b1a2a2b1a
N168	Mongolian_Hulunbeier	O2a2b1a1a1a1
N169	Mongolian_Hulunbeier	C2b1a1a1a
N170	Mongolian_Hulunbeier	C2a1a2a1
N171	Mongolian_Hulunbeier	O2a2b1a2a1a1b1b2b1
N172	Mongolian_Hulunbeier	C2a1a2a1
N173	Mongolian_Hulunbeier	O2a1b1a1a1a1a1
N174	Mongolian_Hulunbeier	C2a1a3a
N175	Mongolian_Hulunbeier	C2b1a2a1a2
N176	Mongolian_Hulunbeier	O2a1b1a1a1a1e1a
N177	Mongolian_Hulunbeier	O2a2b1a2a1a1a1a1a1a
N178	Mongolian_Hulunbeier	C2a1a2a1
N179	Mongolian_Hulunbeier	O2a1b1a2a1a1
N180	Mongolian_Hulunbeier	O2a2b1a2a1a4a1
N181	Mongolian_Hulunbeier	O2a1b1a2a1a1
N182	Mongolian_Hulunbeier	C2a1a1b1a
N183	Mongolian_Hulunbeier	C2a1a1b1a
N184	Mongolian_Hulunbeier	C2a1a1b1a
N185	Mongolian_Hulunbeier	O2a1b1a2a
N186	Mongolian_Hulunbeier	C2b1a1a1
N187	Mongolian_Hulunbeier	O2a2b1a1a1c1a1a1
N188	Mongolian_Hulunbeier	R1a1a1b2a2
N189	Mongolian_Hulunbeier	C2b1a1a1a1d
N190	Mongolian_Hulunbeier	O1b1a2b1a
N191	Mongolian_Hulunbeier	O2a2b1a1a1e2
N192	Mongolian_Hulunbeier	C2a1
N193	Mongolian_Hulunbeier	O2a2b2a2
N194	Mongolian_Hulunbeier	O2a1b1a1a1a1e1a
N195	Mongolian_Hulunbeier	N1a2b
N196	Mongolian_Hulunbeier	O2a1b2
N197	Mongolian_Hulunbeier	O2a1b2
N198	Mongolian_Hulunbeier	O1b2a1a
N199	Mongolian_Hulunbeier	C2a1a2a1
N200	Mongolian_Hulunbeier	C2a1a2a1
N201	Mongolian_Hulunbeier	C2a1a3a
N202	Mongolian_Hulunbeier	C2a1a3a
N203	Mongolian_Hulunbeier	N1a1a
N204	Mongolian_Hulunbeier	O2a1b1a1a1a1e1
N205	Mongolian_Hulunbeier	N1b2
N206	Mongolian_Hulunbeier	O2a2b1a2a1a1a2a1a
N207	Mongolian_Hulunbeier	C2a1a3a6
N208	Mongolian_Hulunbeier	C2a1a2a1
N209	Mongolian_Hulunbeier	C2b1a1a1a
N210	Mongolian_Hulunbeier	N1a1a
N211	Mongolian_Hulunbeier	J2
N212	Mongolian_Hulunbeier	C2a1a3
N213	Mongolian_Hulunbeier	O2a2b1a2a1a4a
N214	Li_Qiongzhong	O1a1a1b
N215	Li_Qiongzhong	O1a1a1b
N216	Li_Qiongzhong	O1b1a1a1a1b2a1a1
N217	Li_Qiongzhong	O1b1a1a1a1b2a1a1
N218	Li_Qiongzhong	O1a1a1b
N219	Li_Qiongzhong	O1b1a1a1a1b2a1a1
N220	Li_Qiongzhong	O1b1a1a1a1b2a1a1
N221	Li_Qiongzhong	O1b1a1a1a1b2a1a1
N222	Li_Qiongzhong	O1b1a1a1a1b2a1a1
N223	Li_Qiongzhong	O1b1a1a1a1b2a1a1
N224	Li_Qiongzhong	O1b1a1a1a1b2a1a1
N225	Li_Qiongzhong	O1a1a2a1a3
N226	Li_Qiongzhong	O1b1a1a1a1b2a1a1
N227	Li_Qiongzhong	O1b1a1a1a1b2a1a1
N228	Li_Qiongzhong	O1b1a1a1a1b2a1a1
N229	Li_Qiongzhong	O1b1a1a1a1b2a1a1
N230	Li_Qiongzhong	O1b1a1a1a1a1a1a1
N231	Li_Qiongzhong	O1b1a1a1a1b2a1a1
N232	Li_Qiongzhong	O1b1a1a1a1b2a1a1
N233	Li_Qiongzhong	O1a1a1b
N234	Li_Qiongzhong	O1a1a1b
N235	Li_Qiongzhong	O1b1a1a1a1b2a1a1
N236	Li_Qiongzhong	O1b1a1a1a1a1b1a
N237	Li_Qiongzhong	O1a1a2a1a
N238	Li_Qiongzhong	O1b1a1a1a1b2a1a1
N239	Li_Qiongzhong	O1a1a2a1a
N240	Li_Qiongzhong	O1b1a1a1a1b2a1a1
N241	Li_Qiongzhong	O1b1a1a1a1b2a1a1
N242	Li_Qiongzhong	O1a1a2a1a
N243	Li_Qiongzhong	O1b1a1a1a1b1b
N244	Li_Qiongzhong	O1a1a2a1a
N245	Li_Qiongzhong	O1a1a1b
N246	Li_Qiongzhong	O1b1a1a1a1a1b1a
N247	Li_Qiongzhong	O2a1a1a1
N248	Li_Qiongzhong	O1b1a1a1a1b2a1a1
N249	Li_Qiongzhong	O1b1a1a1a1a1b1a
N250	Li_Qiongzhong	O1a1a1b
N251	Li_Qiongzhong	O1b1a1a1a1b2a1a1
N252	Li_Qiongzhong	O1b1a1a1a1b2a1a1
N253	Li_Qiongzhong	O2a1b1a1a1a1a1a1
N254	Li_Qiongzhong	O1b1a1a1a1a1a1a1
N255	Li_Qiongzhong	O1b1a1a1a1a1a1a1
N256	Li_Qiongzhong	O1b1a1a1a1b2a1a1
N257	Li_Qiongzhong	O1a1a2a1a
N258	Li_Qiongzhong	O1b1a1a1a1a1b1a
N259	Li_Qiongzhong	O1a1a1b
N260	Li_Qiongzhong	O1b1a1a1a1b2a1a1
N261	Li_Qiongzhong	O2a1b1a1a1a1
N262	Li_Qiongzhong	O1b1a1a1a1b1b
N263	Li_Qiongzhong	O1a1a1b
N264	Li_Qiongzhong	C2b1a1a1a
N265	Li_Qiongzhong	O1b1a1a1a1a1a1a1
N266	Li_Qiongzhong	O1a1a1b
N267	Li_Qiongzhong	O1a1a1b
N268	Li_Qiongzhong	O1a1a1b
N269	Li_Qiongzhong	O1a1a1a1a1a1a
N270	Li_Qiongzhong	O1a1a2a1a
N271	Li_Qiongzhong	O1a2
N272	Li_Qiongzhong	O1a1a2a1a
N273	Hui_Wuzhong	Q1a1a1b
N274	Hui_Wuzhong	R1a1a1b2a2
N275	Hui_Wuzhong	Q2a1
N276	Hui_Wuzhong	O2a2b1a2a1a1b1b2b2
N277	Hui_Wuzhong	O2a1b1a1a1a1
N278	Hui_Wuzhong	O2a2b1a2a1a1b1b2b1
N279	Hui_Wuzhong	O2a2b2a1b1
N280	Hui_Wuzhong	H
N281	Hui_Wuzhong	O2a1a1b1a2
N282	Hui_Wuzhong	Q1a1a1b
N283	Hui_Wuzhong	R1a1a1b2
N284	Hui_Wuzhong	O2a2a1a2a1a1a
N285	Hui_Wuzhong	O2a2b1a2a1a1a2a1a1a
N286	Hui_Wuzhong	N1a2a1a2
N287	Hui_Wuzhong	O1a1a2a1a
N288	Hui_Wuzhong	O2a1a1a1
N289	Hui_Wuzhong	O2a1b1a1a1a1
N290	Hui_Wuzhong	O1b2a1a
N291	Hui_Wuzhong	J2
N292	Hui_Wuzhong	O2a1b1a2a1a3
N293	Hui_Wuzhong	N1b2
N294	Hui_Wuzhong	O1a1a1a1a
N295	Hui_Wuzhong	O2a2b1a2a1a1a1a1a1
N296	Hui_Wuzhong	O1a1a1a1a1a1a
N297	Hui_Wuzhong	O2a2b1a2a1a1b1a
N298	Hui_Wuzhong	R1a1a1b2a2
N299	Hui_Wuzhong	O2a2b1a1a1c1a1
N300	Hui_Wuzhong	J2
N301	Hui_Wuzhong	J1
N302	Hui_Wuzhong	H
N303	Hui_Wuzhong	H
N304	Hui_Wuzhong	N1a2a1a2
N305	Hui_Wuzhong	N1a2a
N306	Hui_Wuzhong	J2
N307	Hui_Wuzhong	O2a2b1a1a1c
N308	Hui_Wuzhong	O2a1b1a2a1a1
N309	Hui_Wuzhong	D1a1b1a
N310	Hui_Wuzhong	O2a2b1a1a1
N311	Hui_Wuzhong	G
N312	Hui_Wuzhong	O1b1a2a1
N313	Hui_Wuzhong	O2a2b1a1a1c
N314	Hui_Wuzhong	O2a1b1a1a1a1a1
N315	Hui_Wuzhong	N1b2
N316	Hui_Wuzhong	O2a2b1a1a1a1a1b1a1a
N317	Hui_Wuzhong	I2
N318	Hui_Wuzhong	R1a1a1b2a2
N319	Hui_Wuzhong	O2a1b1a2a1a1
N320	Hui_Wuzhong	J2
N321	Hui_Wuzhong	O2a2a1a1a1
N322	Hui_Wuzhong	C2b1a1a1a
N323	Han_SX	C2a1a1b1a
N324	Han_HN	C2a1a1b1a
N325	Han_HN	C2a1a1b1a
N326	Han_HeB	C2a1a1b1a
N327	Han_SaX	C2a1a1b1b
N328	Han_SX	C2a1a1b1b
N329	Han_SaX	C2a1a1b1b
N330	Han_HB	C2a1a1b1b
N331	Han_BJ	C2a1a1b1b
N332	Han_SaX	C2a1a1b1b
N333	Han_IM	C2a1a1b1b
N334	Han_AH	C2a1a
N335	Han_SaX	C2a1a2a2b
N336	Han_SX	C2a1a2a2b
N337	Han_IM	C2a1a2a2b
N338	Han_SX	C2a1a2a2b
N339	Han_SaX	C2a1a2a2b
N340	Han_SaX	C2a1a2a2b
N341	Han_SaX	C2a1a2a2b
N342	Han_SaX	C2a1a2a2b
N343	Han_BJ	C2a1a2a2b
N344	Han_SD	C2a1a2a2b
N345	Han_IM	C2a1a2a2b
N346	Han_SD	C2a1a2a2b
N347	Han_SD	C2a1a2a2b
N348	Han_IM	C2a1a3
N349	Han_SD	C2b1a1a1a1d
N350	Han_SaX	C2b1a1a1a
N351	Han_HB	C2b1a1a1a
N352	Han_YN	C2b1a1a1
N353	Han_HB	C2b1a1a1
N354	Han_LN	C2b1a1a1
N355	Han_SD	C2b1a1
N356	Han_HLJ	C2b1a2a1a2
N357	Han_JS	C2b1a2a1
N358	Han_HB	C2b1a2a1a1
N359	Han_HLJ	C2b1a2a1a1
N360	Hui	C2b1a2a2b1a2
N361	Han_AH	C2b1a2a2b1a2
N362	Han_TJ	C2b1a2a2b
N363	Manchu	C2b1a2a2b
N364	Han_SD	C2b1a2a2
N365	Han_HuN	C2b1a2a2
N366	Han_JL	C2b1a2a2
N367	Han_SD	C2b1a2b
N368	Han_AH	C2b1a2b2
N369	Han_HuN	C2b1a2b2
N370	Han_JS	C2b1a2b2
N371	Han_BJ	C2b1b2
N372	Han_SD	C2b1b2
N373	Han_HLJ	C2b1b2
N374	Han_SC	C2b1b1b2a1
N375	Han_HeB	C2b1b1b2a1
N376	Han_JS	C2b1b1b
N377	Han_SD	C2b1b1b
N378	Han_HB	C2b1b1b
N379	Han_YN	C2b1b1g
N380	Han_HN	C2b1b1g
N381	Manchu	C2b1b1g
N382	Han_SaX	C2b1b1
N383	Han_SC	C2b1b1
N384	Han_SC	C2b1b1
N385	Han_AH	C2b2
N386	Han_HN	D1a1b1a
N387	Han_LN	D1
N388	Han_HeB	D1
N389	Han_HuN	D1a1a1b2
N390	Han_HeB	D1a1a1a1
N391	Han_HN	D1a1a1a1a1
N392	Han_SD	E1b1
N393	Han_SD	G
N394	Han_HeB	I2
N395	Han_LN	J1
N396	Han_SX	J2
N397	Han_SX	J2
N398	Han_SD	N1b1b
N399	Han_FJ	N1b1b
N400	Han_JS	N1b1b
N401	Han_ZJ	N1b1a2b1a
N402	Han_HuN	N1b1a2b1a
N403	Han_JS	N1b1a2b
N404	Han_AH	N1b1
N405	Han_YN	N1b2
N406	Han_SC	N1b2a1
N407	Han_CQ	N1b2
N408	Han_CQ	N1b2
N409	Han_HeB	N1b
N410	Han_HuN	N1b
N411	Han_HeB	N1b
N412	Han_GS	N1a1a1a1a4
N413	Han_HB	N1a1a3
N414	Han_JS	N1a1a3
N415	Han_JS	N1a
N416	Han_HB	N1a2a
N417	Han_HN	N1a2a
N418	Han_SaX	N1a2a1a2
N419	Han_HN	N1a2a1a2
N420	Han_SX	N1a2a
N421	Han_SD	N1a2
N422	Han_GD	O1a
N423	Han_SD	O1a
N424	Han_AH	O1a
N425	Han_IM	O1a
N426	Han_BJ	O1a1b
N427	Han_GZ	O1a1a2a1a
N428	Han_JS	O1a1a2a1a
N429	Han_HB	O1a1a2a1a
N430	Han_GD	O1a1a2
N431	Han_LN	O1a1a1b1b
N432	Han_YN	O1a1a1b1b
N433	Han_HN	O1a1a1b
N434	Han_HB	O1a1a1b1a
N435	Han_JX	O1a1a1b1a
N436	Han_JX	O1a1a1b1a
N437	Han_HeB	O1a1a1b1a
N438	Han_SC	O1a1a1b
N439	Han_HuN	O1a1a1b
N440	Han_LN	O1a1a1a1a1a
N441	Han_HuN	O1a1a1a1a1a1a3
N442	Han_JS	O1a1a1a1a1a1a1
N443	Han_SC	O1a1a1a1a1a1a9
N444	Han_JX	O1a1a1a1a1a1a
N445	Han_LN	O1a1a1a1a1a1a12
N446	Han_SaX	O1a1a1a1a1a1e
N447	Han_JS	O1a1a1a1a1a1e
N448	Han_YN	O1a1a1a1a1a1e
N449	Han_CQ	O1a1a1a1a1a1e
N450	Han_AH	O1a1a1a1a1a1d
N451	Han_SC	O1a1a1a1a1a1c
N452	Han_HuN	O1a1a1a1a1a1c
N453	Han_SC	O1a1a1a1a1a1
N454	Han_CQ	O1a1a1a1a1a1b
N455	Han_GD	O1a1a1a1a1a1b
N456	Han_GD	O1a1a1a1a1a1
N457	Han_GZ	O1a1a1a1a1
N458	Han_HuN	O1a1a1a1a1
N459	Han_JS	O1a1a1a1a1
N460	Han_SD	O1a1a1a
N461	Han_HeB	O1b2a1a1
N462	Han_SC	O1b2a1a
N463	Han_JL	O1b2a1a2a
N464	Han_HB	O1b2a1a2b
N465	Han_HuN	O1b2a1a2b
N466	Han_CQ	O1b2a1a2b
N467	Han_HuN	O1b2a1a2b
N468	Han_SX	O1b2a1a2b
N469	Han_JL	O1b2a1a
N470	Han_SD	O1b
N471	Han_SD	O1b1a2a1
N472	Han_JS	O1b1a2a1
N473	Han_JS	O1b1a2a1
N474	Han_AH	O1b1a2a1
N475	Manchu	O1b1a2a1
N476	Han_LN	O1b1a2a1
N477	Han_JS	O1b1a2a1a
N478	Han_JS	O1b1a2a1
N479	Han_IM	O1b1a2a
N480	Han_IM	O1b1a2a
N481	Han_IM	O1b1a2
N482	Han_IM	O1b1a2a
N483	Han_SD	O1b1a2a
N484	Han_SD	O1b1a2a
N485	Han_SD	O1b1a2a
N486	Han_SD	O1b1a2a
N487	Han_HB	O1b1a2a
N488	Han_AH	O1b1a2b1
N489	Han_SaX	O1b1a2
N490	Han_SaX	O1b1a2
N491	Han_SaX	O1b1a2
N492	Han_HuN	O1b1a1a1a1b1a1
N493	Han_SC	O1b1a1a1a1b1a1
N494	Han_HLJ	O1b1a1a1a1b1a1
N495	Han_SC	O1b1a1a1a1b1
N496	Han_GD	O1b1a1a1a1b1b
N497	Han_GD	O1b1a1a1a1b1b
N498	Han_SC	O1b1a1a1a1b2a
N499	Han_GD	O1b1a1a1a1b2a
N500	Han_HeB	O1b1a1a1a1a1a1a1
N501	Han_HB	O1b1a1a1a1a1a
N502	Han_CQ	O1b1a1a1a1a1b1a1
N503	Han_AH	O1b1a1a1a1a1b1a1
N504	Han_HuN	O1b1a1a1
N505	Han_SC	O1b1a1a1b1c
N506	Han_HN	O1b1a1a
N507	Han_CQ	O1b1a1b1a1a1
N508	Han_JS	O1b1a1b1
N509	Han_CQ	O1b1a1b1
N510	Han_HuN	O2a1a1b1a2a
N511	Han_SD	O2a1a
N512	Han_SX	O2a1a
N513	Han_SD	O2a1a
N514	Han_HN	O2a1a
N515	Han_ZJ	O2a1a
N516	Han_CQ	O2a1a
N517	Han_LN	O2a1a
N518	Han_ZJ	O2a1a1a1
N519	Han_JS	O2a1a1a1
N520	Han_GD	O2a1a1a1
N521	Han_LN	O2a1a1a1
N522	Han_HB	O2a1a
N523	Han_SD	O2a1b1a1a1a1
N524	Han_JS	O2a1b1a1a1a1c
N525	Han_CQ	O2a1b1a1a1a1c
N526	Han_SX	O2a1b1a1a1a1c
N527	Han_LN	O2a1b1a1a1a1c
N528	Han_SX	O2a1b1a1a1a1c
N529	Han_HLJ	O2a1b1a1a1a1a
N530	Han_SaX	O2a1b1a1a1a1a
N531	Han_LN	O2a1b1a1a1a1a
N532	Han_YN	O2a1b1a1a1a1a
N533	Han_HB	O2a1b1a1a1a1a1a1a1
N534	Han_JS	O2a1b1a1a1a1a1a1a1
N535	Han_JS	O2a1b1a1a1a1a1a1a2
N536	Han_HN	O2a1b1a1a1a1a1a1a2
N537	Han_GD	O2a1b1a1a1a1a1a1
N538	Han_JX	O2a1b1a1a1a1a1a1
N539	Han_HuN	O2a1b1a1a1a1a1a1
N540	Han_ZJ	O2a1b1a1a1a1a1a1
N541	Han_GD	O2a1b1a1a1a1a1a1
N542	Han_JX	O2a1b1a1a1a1a1a1
N543	Han_HeB	O2a1b1a1a1a1a1a1
N544	Han_SD	O2a1b1a1a1a1a1a1
N545	Han_TJ	O2a1b1a1a1a1a1a1
N546	Han_SD	O2a1b1a1a1a1a1a1
N547	Han_HN	O2a1b1a1a1a1a1a1
N548	Han_HN	O2a1b1a1a1a1a1a1
N549	Han_HN	O2a1b1a1a1a1a1a1
N550	Han_BJ	O2a1b1a1a1a1a1a1
N551	Han_HeB	O2a1b1a1a1a1a1a1
N552	Han_JL	O2a1b1a1a1a1a1a1
N553	Han_JS	O2a1b1a1a1a1a1a1
N554	Han_TJ	O2a1b1a1a1a1a1a1
N555	Han_BJ	O2a1b1a1a1a1a1a1
N556	Han_SD	O2a1b1a1a1a1a1a1
N557	Han_BJ	O2a1b1a1a1a1a1a1
N558	Han_CQ	O2a1b1a1a1a1a1a1
N559	Han_HeB	O2a1b1a1a1a1a1a1
N560	Han_SD	O2a1b1a1a1a1a1a1
N561	Han_SD	O2a1b1a1a1a1a1a1
N562	Han_HN	O2a1b1a1a1a1a1a1
N563	Han_TJ	O2a1b1a1a1a1a1a1
N564	Han_BJ	O2a1b1a1a1a1a1a1
N565	Hui	O2a1b1a1a1a1a1a1
N566	Han_TJ	O2a1b1a1a1a1a1a1
N567	Han_SD	O2a1b1a1a1a1a1a1
N568	Han_SX	O2a1b1a1a1a1a1a1
N569	Han_HeB	O2a1b1a1a1a1a1a1
N570	Mongolian	O2a1b1a1a1a1a1a1
N571	Han_HeB	O2a1b1a1a1a1a1a1
N572	Han_SC	O2a1b1a1a1a1a1a1
N573	Han_HuN	O2a1b1a1a1a1a1a1
N574	Han_HuN	O2a1b1a1a1a1a1a1
N575	Han_HN	O2a1b1a1a1a1a1a1
N576	Han_SC	O2a1b1a1a1a1a1a1
N577	Han_SaX	O2a1b1a1a1a1a1
N578	Han_SD	O2a1b1a1a1a1a1
N579	Han_SD	O2a1b1a1a1a1a1
N580	Han_SC	O2a1b1a1a1a1a1
N581	Han_HN	O2a1b1a1a1a1a1
N582	Han_SX	O2a1b1a1a1a1a1b1a
N583	Han_JS	O2a1b1a1a1a1a1b1a
N584	Han_HeB	O2a1b1a1a1a1a1b1a
N585	Han_SX	O2a1b1a1a1a1a1
N586	Han_HLJ	O2a1b1a1a1a1a1
N587	Han_BJ	O2a1b1a1a1a1a1
N588	Han_LN	O2a1b1a1a1a1a1
N589	Han_HB	O2a1b1a1a1a1a
N590	Han_HeB	O2a1b1a1a1a1a
N591	Han_JX	O2a1b1a1a1a1g
N592	Han_JX	O2a1b1a1a1a1g
N593	Han_SD	O2a1b1a1a1a1i
N594	Han_JS	O2a1b1a1a1a1
N595	Han_SC	O2a1b1a1a1a1
N596	Han_LN	O2a1b1a1a1a1b1a1b
N597	Han_LN	O2a1b1a1a1a1b1a1b
N598	Han_GS	O2a1b1a1a1a1b1a1b
N599	Han_SD	O2a1b1a1a1a1b1a1b
N600	Han_SaX	O2a1b1a1a1a1b1a1c
N601	Han_HeB	O2a1b1a1a1a1b1a1c
N602	Han_CQ	O2a1b1a1a1a1b1a1
N603	Han_JX	O2a1b1a1a1a1d
N604	Han_SD	O2a1b1a1a1a1e1a
N605	Han_SD	O2a1b1a1a1a1e1a
N606	Han_LN	O2a1b1a1a1a1e1a
N607	Han_JS	O2a1b1a1a1a1e1a
N608	Han_CQ	O2a1b1a1a1a1e1a
N609	Han_SD	O2a1b1a1a1a1e1a1
N610	Han_HeB	O2a1b1a1a1a1e1a1
N611	Han_SX	O2a1b1a1a1a1e1a1
N612	Han_JX	O2a1b1a1a1a1e1a1
N613	Han_JS	O2a1b1a1a1a1e1a1
N614	Han_HLJ	O2a1b1a1a1a1e1
N615	Han_LN	O2a1b1a1a1a1e1
N616	Han_SD	O2a1b1a1a1a1e1
N617	Han_SD	O2a1b1a1a1a1e
N618	Han_SD	O2a1b1a1a1a1e
N619	Han_SD	O2a1b1a1a1a1e
N620	Han_JS	O2a1b1a1a1a1
N621	Han_SaX	O2a1b1a1a1a1f1
N622	Han_HeB	O2a1b1a1a1a1f1
N623	Han_SX	O2a1b1a1a1a1f1
N624	Han_SD	O2a1b1a1a1a1
N625	Han_SD	O2a1b1a1a1a1
N626	Han_HN	O2a1b1a1a1a1
N627	Han_HB	O2a1b1a1a1a1
N628	Han_JS	O2a1b1a1a1a1
N629	Han_IM	O2a1b1a1
N630	Han_HN	O2a1b1a1
N631	Han_SX	O2a1b1a2a1a1
N632	Han_TJ	O2a1b1a2a1a1
N633	Han_CQ	O2a1b1a2a1a1
N634	Han_HLJ	O2a1b1a2a1a1
N635	Han_JX	O2a1b1a2a1a1
N636	Han_AH	O2a1b1a2a1a1
N637	Han_AH	O2a1b1a2a1a1
N638	Han_JS	O2a1b1a2a1a1
N639	Han_SC	O2a1b1a2a1a3b
N640	Han_JX	O2a1b1a2a1a3b
N641	Han_AH	O2a1b1a2a1a3b
N642	Han_JS	O2a1b1a2a1a3b
N643	Han_JS	O2a1b1a2a1a3b
N644	Han_HuN	O2a1b1a2a1a3b
N645	Han_SX	O2a1b1a2a
N646	Han_HLJ	O2a1b1a2a
N647	Han_SX	O2a1b1a2a
N648	Han_HN	O2a1b1a2
N649	Han_HN	O2a1b1a2
N650	Han_SX	O2a1b1a2
N651	Han_HeB	O2a1b1a2
N652	Han_SD	O2a1b1a2
N653	Han_SC	O2a1b1a2
N654	Han_HuN	O2a1b1a2
N655	Han_TJ	O2a1b1a2
N656	Han_SD	O2a1b1b
N657	Han_CQ	O2a1b1b
N658	Han_AH	O2a1b2
N659	Han_BJ	O2a2b1a1
N660	Han_BJ	O2a2b1a1
N661	Han_BJ	O2a2b1a1a1d1a1
N662	Han_BJ	O2a2b1a1a1d
N663	Han_IM	O2a2b1a1a1e2
N664	Han_HN	O2a2b1a1a1e2a
N665	Han_SX	O2a2b1a1a1e2a1
N666	Han_HeB	O2a2b1a1a1b
N667	Han_HuN	O2a2b1a1a1b2
N668	Han_GS	O2a2b1a1a1b2
N669	Han_JX	O2a2b1a1a1b2
N670	Han_SD	O2a2b1a1a1a
N671	Han_HLJ	O2a2b1a1a1a2a1a1
N672	Han_SC	O2a2b1a1a1a2a1a
N673	Han_JS	O2a2b1a1a1
N674	Manchu	O2a2b1a1a1
N675	Han_SD	O2a2b1a1a1a3
N676	Han_GS	O2a2b1a1a1a3a1
N677	Han_SD	O2a2b1a1a1a3a1
N678	Han_JX	O2a2b1a1a1a3a1a
N679	Han_HN	O2a2b1a1a1a3a1
N680	Han_GD	O2a2b1a1a1a3a1a1a
N681	Han_SD	O2a2b1a1a1a3a1
N682	Han_SD	O2a2b1a1a1a4
N683	Han_CQ	O2a2b1a1a1a4a2a1a1
N684	Han_HeB	O2a2b1a1a1a4
N685	Han_LN	O2a2b1a1a1a1a1a
N686	Han_SD	O2a2b1a1a1a1a1a1
N687	Han_HN	O2a2b1a1a1a1a1a1
N688	Han_LN	O2a2b1a1a1a1a1a1
N689	Han_HLJ	O2a2b1a1a1a1a1a1
N690	Han_SD	O2a2b1a1a1a1a1a1
N691	Han_JL	O2a2b1a1a1a1a1a1
N692	Han_LN	O2a2b1a1a1a1a1a1
N693	Han_HLJ	O2a2b1a1a1a1a1a1
N694	Han_HLJ	O2a2b1a1a1a1a1a1
N695	Han_HLJ	O2a2b1a1a1a1a1a1
N696	Han_SD	O2a2b1a1a1a1a1a1
N697	Han_AH	O2a2b1a1a1a1a1a1
N698	Han_SD	O2a2b1a1a1a1a1a1
N699	Han_SD	O2a2b1a1a1a1a1a1
N700	Han_HN	O2a2b1a1a1a1a1a1
N701	Han_JS	O2a2b1a1a1a1a1a1
N702	Han_HuN	O2a2b1a1a1a1a1a1a1
N703	Han_JX	O2a2b1a1a1a1a1a1a1
N704	Han_HeB	O2a2b1a1a1a1a1a1a1
N705	Han_GZ	O2a2b1a1a1a1a1a1a1
N706	Han_JX	O2a2b1a1a1a1a1a1a1
N707	Han_HuN	O2a2b1a1a1a1a1a1a1
N708	Han_CQ	O2a2b1a1a1a1a1a1a1
N709	Han_HuN	O2a2b1a1a1a1a1a1a1
N710	Han_HuN	O2a2b1a1a1a1a1a1a1
N711	Han_HuN	O2a2b1a1a1a1a1a1a1
N712	Han_BJ	O2a2b1a1a1a1a1a1a1
N713	Han_HB	O2a2b1a1a1a1a1a1a1
N714	Han_GD	O2a2b1a1a1a1a1a1a1
N715	Han_HuN	O2a2b1a1a1a1a1a1a1
N716	Han_HB	O2a2b1a1a1a1a1a1a1
N717	Han_HuN	O2a2b1a1a1a1a1a1a1
N718	Han_JX	O2a2b1a1a1a1a1a1a1
N719	Han_FJ	O2a2b1a1a1a1a1a1a1
N720	Han_HB	O2a2b1a1a1a1a1a1a1
N721	Han_HB	O2a2b1a1a1a1a1a1a1
N722	Han_HuN	O2a2b1a1a1a1a1a1a1
N723	Han_SD	O2a2b1a1a1a1a1a1a1
N724	Han_JX	O2a2b1a1a1a1a1a1a1
N725	Han_HB	O2a2b1a1a1a1a1a1a1
N726	Han_TJ	O2a2b1a1a1a1a1a1a
N727	Han_HeB	O2a2b1a1a1a1a1a1a1
N728	Han_HN	O2a2b1a1a1a1a1a1a1
N729	Han_HeB	O2a2b1a1a1a1a1a1a1
N730	Han_HN	O2a2b1a1a1a1a1a1a1
N731	Han_SD	O2a2b1a1a1a1a1a1a1
N732	Han_HN	O2a2b1a1a1a1a1a1a1
N733	Han_SD	O2a2b1a1a1a1a1a1a1
N734	Han_JS	O2a2b1a1a1a1a1a1a1
N735	Han_HN	O2a2b1a1a1a1a1a1a1
N736	Han_HN	O2a2b1a1a1a1a1a1a1
N737	Han_SX	O2a2b1a1a1a1a1a1a1
N738	Han_SD	O2a2b1a1a1a1a1a1a1
N739	Han_SD	O2a2b1a1a1a1a1a1a1
N740	Han_HuN	O2a2b1a1a1a1a1a1a1
N741	Han_JS	O2a2b1a1a1a1a1a1a1
N742	Han_GD	O2a2b1a1a1a1a1a1a1
N743	Han_GD	O2a2b1a1a1a1a1a1a1
N744	Han_GD	O2a2b1a1a1a1a1a1a1
N745	Han_GD	O2a2b1a1a1a1a1a1a1
N746	Han_GD	O2a2b1a1a1a1a1a1a1
N747	Han_GD	O2a2b1a1a1a1a1a1a1
N748	Han_JX	O2a2b1a1a1a1a1a1a1
N749	Han_SC	O2a2b1a1a1a1a1a1a1
N750	Han_SC	O2a2b1a1a1a1a1a1a1
N751	Han_SC	O2a2b1a1a1a1a1a1a1
N752	Han_YN	O2a2b1a1a1a1a1a1a1
N753	Han_JX	O2a2b1a1a1a1a1a1a1
N754	Han_GD	O2a2b1a1a1a1a1a1a1
N755	Han_JX	O2a2b1a1a1a1a1a1a1
N756	Han_GD	O2a2b1a1a1a1a1a1a1
N757	Han_HuN	O2a2b1a1a1a1a1a1a1
N758	Han_SX	O2a2b1a1a1a1a1a1a1
N759	Han_HeB	O2a2b1a1a1a1a1a1a1
N760	Han_SD	O2a2b1a1a1a1a1a1a1
N761	Han_JX	O2a2b1a1a1a1a1a1a1
N762	Han_SD	O2a2b1a1a1a1a1a1a1
N763	Han_HeB	O2a2b1a1a1a1a1a1a1
N764	Han_SD	O2a2b1a1a1a1a1a1a1
N765	Han_SD	O2a2b1a1a1a1a1a1a1
N766	Han_SD	O2a2b1a1a1a1a1a1a1
N767	Han_HN	O2a2b1a1a1a1a1a1a1
N768	Han_YN	O2a2b1a1a1a1a1a1a1
N769	Han_SD	O2a2b1a1a1a1a1a1a1
N770	Han_SC	O2a2b1a1a1a1a1a1a1
N771	Han_SD	O2a2b1a1a1a1a1a1a1
N772	Han_JS	O2a2b1a1a1a1a1a1a
N773	Han_JS	O2a2b1a1a1a1a1a1
N774	Han_LN	O2a2b1a1a1a1a1a1
N775	Han_JS	O2a2b1a1a1a1a1a1
N776	Han_JS	O2a2b1a1a1a1a1a1
N777	Han_AH	O2a2b1a1a1a1a1a1
N778	Han_SD	O2a2b1a1a1a1a1a1
N779	Mongolian	O2a2b1a1a1a1a1a1
N780	Han_CQ	O2a2b1a1a1a1a1c
N781	Han_HN	O2a2b1a1a1a1a1b1a2a1a
N782	Han_LN	O2a2b1a1a1a1a1b1a2
N783	Han_SaX	O2a2b1a1a1a1a1b1a1b
N784	Han_GD	O2a2b1a1a1a1a1b1a1b
N785	Han_SC	O2a2b1a1a1a1a1b1a1b
N786	Han_GD	O2a2b1a1a1a1a1b1a1b
N787	Han_GD	O2a2b1a1a1a1a1b1a1b
N788	Han_FJ	O2a2b1a1a1a1a1b1a1b
N789	Han_FJ	O2a2b1a1a1a1a1b1a1b
N790	Han_GD	O2a2b1a1a1a1a1b1a1b
N791	Han_GD	O2a2b1a1a1a1a1b1a1b
N792	Han_GD	O2a2b1a1a1a1a1b1a1b
N793	Han_GD	O2a2b1a1a1a1a1b1a1b
N794	Han_GD	O2a2b1a1a1a1a1b1a1b
N795	Han_GD	O2a2b1a1a1a1a1b1a1b
N796	Han_GD	O2a2b1a1a1a1a1b1a1b
N797	Han_HuN	O2a2b1a1a1a1a1b1a1b
N798	Han_SC	O2a2b1a1a1a1a1b1a1b
N799	Han_JX	O2a2b1a1a1a1a1b1a1b
N800	Han_GD	O2a2b1a1a1a1a1b1a1b
N801	Han_GD	O2a2b1a1a1a1a1b1a1b
N802	Han_GD	O2a2b1a1a1a1a1b1a1b
N803	Han_JX	O2a2b1a1a1a1a1b1a1b
N804	Han_FJ	O2a2b1a1a1a1a1b1a1b2a
N805	Han_SD	O2a2b1a1a1a1a1b1a1b2
N806	Han_JS	O2a2b1a1a1a1a1b1a1b2
N807	Han_JX	O2a2b1a1a1a1a1b1a1b2
N808	Han_GS	O2a2b1a1a1a1a1b1a1b
N809	Han_LN	O2a2b1a1a1a1a1b1a1b
N810	Han_HB	O2a2b1a1a1a1a1b1a1b
N811	Han_LN	O2a2b1a1a1a1a1b1a1b
N812	Han_SaX	O2a2b1a1a1a1a1b1a1a
N813	Han_BJ	O2a2b1a1a1a1a1b1a1a
N814	Han_SD	O2a2b1a1a1a1a1b2
N815	Mongolian	O2a2b1a1a1c1
N816	Han_JL	O2a2b1a1a1c1
N817	Han_SD	O2a2b1a1a1c1b1
N818	Han_SX	O2a2b1a1a1c1b1
N819	Han_JS	O2a2b1a1a1c1b
N820	Han_HuN	O2a2b1a1a1c1a1a2
N821	Han_HuN	O2a2b1a1a1c1a1
N822	Han_CQ	O2a2b1a1a1c1a1a1
N823	Han_YN	O2a2b1a1a1c1a1a1
N824	Han_SD	O2a2b1a1a1c1a1a1
N825	Han_JL	O2a2b1a1a1c
N826	Han_SD	O2a2b1a1a1c
N827	Han_SD	O2a2b1a1b
N828	Han_HeB	O2a2b1a1b
N829	Han_SC	O2a2b1a2a1a2
N830	Han_ZJ	O2a2b1a2a1a4a1
N831	Han_SD	O2a2b1a2a1a4a1
N832	Han_AH	O2a2b1a2a1a4a2
N833	Mongolian	O2a2b1a2a1a1a1a1a1a1
N834	Manchu	O2a2b1a2a1a1a1a1a1a1a
N835	Han_BJ	O2a2b1a2a1a1a1a1a1a1a
N836	Han_HeB	O2a2b1a2a1a1a1a1a1a1a
N837	Han_ZJ	O2a2b1a2a1a1a1a1a1a
N838	Han_SD	O2a2b1a2a1a1a1a1a1
N839	Han_YN	O2a2b1a2a1a1a1a1a1
N840	Han_HN	O2a2b1a2a1a1a1
N841	Han_LN	O2a2b1a2a1a1a1
N842	Han_SD	O2a2b1a2a1a1a1
N843	Han_HuN	O2a2b1a2a1a1a2a1a1a
N844	Han_JS	O2a2b1a2a1a1a2a1a1a
N845	Han_JL	O2a2b1a2a1a1a2a1a1a
N846	Han_SD	O2a2b1a2a1a1a2a1a1a
N847	Han_SX	O2a2b1a2a1a1a2a1a1
N848	Han_SD	O2a2b1a2a1a1a2a1a1
N849	Han_GD	O2a2b1a2a1a1a2a1a1
N850	Han_GD	O2a2b1a2a1a1a2a1a1
N851	Han_HeB	O2a2b1a2a1a1a2a1
N852	Han_SD	O2a2b1a2a1a1a2a1a
N853	Han_SC	O2a2b1a2a1a1a2a1
N854	Han_FJ	O2a2b1a2a1a1a2a1
N855	Han_HB	O2a2b1a2a1a1a2a1
N856	Han_JS	O2a2b1a2a1a1a2a1
N857	Han_LN	O2a2b1a2a1a1a2a1
N858	Han_JS	O2a2b1a2a1a1a2a1a
N859	Han_BJ	O2a2b1a2a1a1a2a1a
N860	Han_TJ	O2a2b1a2a1a1a2a1
N861	Han_JX	O2a2b1a2a1a1a2a1
N862	Han_LN	O2a2b1a2a1a1a2a1
N863	Han_AH	O2a2b1a2a1a1a2a1
N864	Han_CQ	O2a2b1a2a1a1a2a1
N865	Han_JL	O2a2b1a2a1a1a2a1
N866	Han_HLJ	O2a2b1a2a1a1a2a
N867	Mongolian	O2a2b1a2a1a1a2
N868	Han_SD	O2a2b1a2a1a1b1b2b1
N869	Han_HN	O2a2b1a2a1a1b1b2b1a
N870	Han_HeB	O2a2b1a2a1a1b1b2b1a
N871	Han_HeB	O2a2b1a2a1a1b1b2b1a
N872	Han_JS	O2a2b1a2a1a1b1b2b1a
N873	Han_SX	O2a2b1a2a1a1b1b2b1
N874	Han_SD	O2a2b1a2a1a1b1b2b2
N875	Han_HB	O2a2b1a2a1a1b1b2b2
N876	Han_SD	O2a2b1a2a1a1b1b2b2
N877	Han_GS	O2a2b1a2a1a1b1b2b2
N878	Han_HB	O2a2b1a2a1a1b1b2b2
N879	Han_HB	O2a2b1a2a1a1b1b2b2
N880	Han_HuN	O2a2b1a2a1a1b1b2a1
N881	Han_GZ	O2a2b1a2a1a1b1b2a1
N882	Han_FJ	O2a2b1a2a1a1b1b1
N883	Han_HuN	O2a2b1a2a1a1b1a
N884	Han_HuN	O2a2b1a2a1a1b
N885	Han_HN	O2a2b1a2a1a1b
N886	Han_JL	O2a2b1a2a1a3
N887	Han_SD	O2a2b1a2a1a3
N888	Han_SD	O2a2b1a2a1
N889	Han_SD	O2a2b1a2a2b1a
N890	Han_HeB	O2a2b1a2a2b1a
N891	Han_GS	O2a2b1a2a2b1
N892	Han_BJ	O2a2b1a2a2b
N893	Han_LN	O2a2b1a2a2b
N894	Han_HeB	O2a2b1a2a2a1a
N895	Han_SD	O2a2b1a2a2a1
N896	Han_HeB	O2a2b1a2a2a
N897	Han_GS	O2a2b1a2a2a
N898	Han_CQ	O2a2b1a2a2a
N899	Han_SD	O2a2b1a2a2a
N900	Han_CQ	O2a2b
N901	Han_ZJ	O2a2b2a1a
N902	Manchu	O2a2b2a1a2
N903	Han_TJ	O2a2b2a1a2
N904	Han_ZJ	O2a2b2a1a1
N905	Han_ZJ	O2a2b2a1a1
N906	Han_YN	O2a2b2a1a1
N907	Han_HeB	O2a2b2a1b
N908	Han_HLJ	O2a2b2a1b
N909	Han_SX	O2a2b2a1b
N910	Han_LN	O2a2b2a1b
N911	Han_HN	O2a2b2a1b
N912	Han_JS	O2a2b2a1b1
N913	Han_HeB	O2a2b2a1b1
N914	Han_HeB	O2a2b2a1b1
N915	Han_HeB	O2a2b2a1b1
N916	Han_LN	O2a2b2a1b1
N917	Han_SD	O2a2b2a1b1
N918	Han_LN	O2a2b2a1b1
N919	Han_BJ	O2a2b2a1b1
N920	Han_SD	O2a2b2a1b1
N921	Han_HLJ	O2a2b2a1b1
N922	Han_SD	O2a2b2a1b1
N923	Han_HLJ	O2a2b2a1b1
N924	Han_BJ	O2a2b2a1b1
N925	Han_TJ	O2a2b2a1b1
N926	Han_HLJ	O2a2b2a1b1
N927	Han_LN	O2a2b2a1b1
N928	Han_SD	O2a2b2a1b1
N929	Manchu	O2a2b2a1b1
N930	Han_HeB	O2a2b2a1b1
N931	Han_JS	O2a2b2a1b1
N932	Han_JL	O2a2b2a1b1
N933	Han_SaX	O2a2b2a1b1
N934	Han_LN	O2a2b2a1b1
N935	Han_JL	O2a2b2a1b
N936	Han_HeB	O2a2b2a2a2
N937	Han_JS	O2a2b2a2a
N938	Han_HB	O2a2b2a2a
N939	Han_SX	O2a2b2a2b
N940	Han_HeB	O2a2b2a2b
N941	Han_ZJ	O2a2b2a2b1
N942	Han_HeB	O2a2b2b1
N943	Han_SD	O2a2b2b1
N944	Han_JS	O2a2b2b
N945	Han_LN	O2a2a1a2a1a1
N946	Han_SD	O2a2a1a2a1a1
N947	Han_HN	O2a2a1a2a1a1
N948	Han_JS	O2a2a1a2a1a1a2a1
N949	Han_HN	O2a2a1a2a1a1a2a1a1
N950	Han_GZ	O2a2a1a2a1a1a2a1a1
N951	Han_GZ	O2a2a1a2a1a1a2a
N952	Han_GD	O2a2a1a2a1a1
N953	Han_JL	O2a2a1a2a1a1
N954	Han_HeB	O2a2a1a2a1a1
N955	Han_HN	O2a2a1a2a1a1
N956	Han_JL	O2a2a1a2a1a1
N957	Han_JS	O2a2a1a1a1
N958	Han_SD	O2a2a1a1b2b
N959	Han_GZ	O2a2a1a1b2
N960	Han_HN	O2a2a1a1b
N961	Han_LN	O2a2a1a1b
N962	Han_GZ	O2a2a1a1b
N963	Han_FJ	O2a2a2
N964	Han_FJ	O2a2
N965	Han_SC	O2a2a2
N966	Han_SD	O2a2a2
N967	Han_JX	O2a2a2
N968	Han_JX	O2a2a2
N969	Han_JX	O2a2a2
N970	Han_HuN	O2b1b
N971	Han_HuN	O2b1b
N972	Han_HeB	O2b1a
N973	Han_JS	O2b1a
N974	Han_JS	O2b1a
N975	Han_AH	O2b1a
N976	Han_HeB	O2b1a
N977	Han_HeB	O2b1a
N978	Han_TJ	O2b1a1a1
N979	Han_TJ	O2b1a1a1
N980	Han_SD	O2b1a1a1
N981	Han_SD	O2b1a1a1b
N982	Han_SD	O2b1a1a1
N983	Han_SaX	O2b1a1a1
N984	Han_HN	O2b1a1a1
N985	Han_JS	O2b1a1a1
N986	Han_SD	O2b1a1a1
N987	Han_SD	O2b1a1a1a1
N988	Han_JS	O2b1a1a1a1
N989	Han_JX	O2b1a1a1
N990	Han_SX	O2b1a1a1
N991	Han_HN	O2b1a1a1
N992	Han_SaX	O2b1a1
N993	Han_BJ	O2b1a1
N994	Han_JX	O2b1a
N995	Han_BJ	O2b1a
N996	Han_GD	O2b2
N997	Han_JL	Q1a2a2
N998	Han_HLJ	Q1a2a2
N999	Han_SX	Q1a1a1
N1000	Han_HeB	Q1a1a1
N1001	Han_SC	Q1a1a1
N1002	Han_HN	Q1a1a1
N1003	Hui	Q1a1a1
N1004	Han_HN	Q1a1a1
N1005	Han_SX	Q1a1a1a
N1006	Han_SaX	Q1a1a1a
N1007	Han_HeB	Q1a1a1a
N1008	Han_SC	Q1a1a1a
N1009	Han_CQ	Q1a1a1a
N1010	Han_ZJ	Q1a1a1a
N1011	Han_YN	Q1a1a1a
N1012	Han_SD	Q1a1a1a1
N1013	Han_SD	Q1a1a1a1
N1014	Han_HN	Q1a1a1a1
N1015	Han_SD	Q1a1a1a1
N1016	Han_SC	Q1a1a1b
N1017	Han_SC	Q1a1a1b
N1018	Han_SD	Q1b2b1b
N1019	Han_SD	Q1b1a3a1a
N1020	Han_HLJ	Q1b1a3a
N1021	Han_HeB	Q1b1a3a
N1022	Han_SaX	Q1b1a3b
N1023	Han_SD	Q1b1a3b
N1024	Han_SD	Q1b1a3b
N1025	Han_SX	Q1b1a3b
N1026	Han_HeB	R1a1a1b2a1
N1027	Han_AH	R1a1a1b2a1
N1028	Hui	R1a1a1b2a1
N1029	Hui	R1a1a1b2a1
N1030	Hui	R1a1a1b2a1
N1031	Han_LN	R1a1a1b2a
N1032	Han_BJ	R1a1a1b2a2
N1033	Han_BJ	R1b1a1a

## Sheet: Table S2
Table S2. Haplogroup frequency of 33 Chinese populations
Populations	C2a1	C2b1	C2b2	D1	D1a1	F	G2a1	H	I2	J1a2	J2	K2	N1a1	N1a2	N1b2	O1a	O1a1	O1a2	O1b	O1b1	O1b2	O2a1	O2a2	O2b1	O2b2	Q1a1	Q1a2	Q1b1	Q1b2	Q2a1	R1a1	R1b1
Han_IM	0.363636	0	0	0	0	0	0	0	0	0	0	0	0	0	0	0.0909091	0	0	0	0.363636	0	0.0909091	0.0909091	0	0	0	0	0	0	0	0	0
Han_SX	0.125	0	0	0	0	0	0	0	0	0.03125	0.0625	0	0	0.03125	0	0	0	0	0	0	0.03125	0.375	0.21875	0.03125	0	0.0625	0	0.03125	0	0	0	0
Han_JX	0	0	0	0	0	0	0	0	0	0.0333333	0	0	0	0	0	0	0.1	0	0	0	0	0.266667	0.533333	0.0666667	0	0	0	0	0	0	0	0
Mongolian	0	0	0	0	0	0	0	0	0	0.2	0	0	0	0	0	0	0	0	0	0	0	0.2	0.6	0	0	0	0	0	0	0	0	0
Han_GZ	0	0	0	0	0	0	0	0	0	0.125	0	0	0	0	0	0	0.25	0	0	0	0	0	0.625	0	0	0	0	0	0	0	0	0
Han_GD	0	0	0	0	0	0	0	0	0	0.0540541	0	0	0	0	0	0.027027	0.0810811	0	0	0.0810811	0	0.0810811	0.648649	0	0.027027	0	0	0	0	0	0	0
Han_GS	0	0	0	0	0	0	0	0	0	0	0	0	0.125	0	0	0	0	0	0	0	0	0.125	0.75	0	0	0	0	0	0	0	0	0
Han_FJ	0	0	0	0	0	0	0	0	0	0.111111	0	0.111111	0	0	0	0	0	0	0	0	0	0	0.777778	0	0	0	0	0	0	0	0	0
	0	0	0	0	0	0	0	0	0	0.0434783	0	0	0	0	0.0869565	0	0.0869565	0	0	0.173913	0.0434783	0.304348	0.217391	0	0	0.0434783	0	0	0	0	0	0
Han_ZJ	0	0	0	0	0	0	0	0	0	0	0	0.0909091	0	0	0	0	0	0	0	0	0	0.272727	0.545455	0	0	0.0909091	0	0	0	0	0	0
Li_Qiongzhong	0	0.0169492	0	0	0	0	0	0	0	0	0	0	0	0	0	0	0.355932	0.0169492	0	0.559322	0	0.0508475	0	0	0	0	0	0	0	0	0	0
Han_HeB	0.0192308	0.0192308	0	0.0192308	0.0192308	0	0	0	0.0192308	0.0384615	0	0	0	0	0.0384615	0	0.0192308	0	0	0.0192308	0.0192308	0.211538	0.423077	0.0576923	0	0.0384615	0	0.0192308	0	0	0.0192308	0
Hui_Wuzhong	0	0.02	0	0	0.02	0.04	0	0.06	0.02	0.2	0.08	0	0	0.06	0.04	0	0.06	0	0.02	0.02	0	0.16	0.06	0	0	0.04	0	0	0	0.02	0.08	0
Han_HN	0.0444444	0.0222222	0	0	0.0444444	0	0	0	0	0.0444444	0	0	0	0.0444444	0	0	0.0222222	0	0	0.0222222	0	0.266667	0.377778	0.0444444	0	0.0666667	0	0	0	0	0	0
Han_LN	0	0.0285714	0	0.0285714	0	0.0285714	0	0	0	0	0	0	0	0	0	0	0.0857143	0	0	0.0285714	0	0.257143	0.514286	0	0	0	0	0	0	0	0.0285714	0
Han_BJ	0.0833333	0.0416667	0	0	0	0	0	0	0	0	0	0	0	0	0	0.0416667	0	0	0	0	0	0.208333	0.458333	0.0833333	0	0	0	0	0	0	0.0416667	0.0416667
Han_HuN	0	0.0512821	0	0	0.025641	0	0	0	0	0	0	0.025641	0	0	0.025641	0	0.102564	0	0	0.0512821	0.0512821	0.153846	0.461538	0.0512821	0	0	0	0	0	0	0	0
Han_SD	0.0277778	0.0555556	0	0	0	0.00925926	0	0	0	0.0740741	0	0.00925926	0	0.00925926	0	0.00925926	0.00925926	0	0.00925926	0.0462963	0	0.231481	0.398148	0.0462963	0	0.0277778	0	0.0277778	0.00925926	0	0	0
Han_JS	0	0.0555556	0	0	0	0	0	0	0	0.0555556	0	0.0555556	0.0185185	0	0	0	0.0740741	0	0	0.0925926	0	0.259259	0.314815	0.0740741	0	0	0	0	0	0	0	0
Han_JL	0	0.0666667	0	0	0	0	0	0	0	0.0666667	0	0	0	0	0	0	0	0	0.0666667	0	0.0666667	0.0666667	0.6	0	0	0	0.0666667	0	0	0	0	0
Han_SaX	0.307692	0.0769231	0	0	0	0	0	0	0	0	0	0	0	0.0384615	0	0	0.0384615	0	0	0.115385	0	0.153846	0.115385	0.0769231	0	0.0384615	0	0.0384615	0	0	0	0
Han_TJ	0	0.0769231	0	0	0	0	0	0	0	0	0	0	0	0	0	0	0	0	0	0	0	0.461538	0.307692	0.153846	0	0	0	0	0	0	0	0
Mongolian_Hohhot	0.244898	0.0816327	0	0	0.0612245	0	0.0204082	0	0	0.204082	0.0408163	0	0.0408163	0.0204082	0	0	0	0	0	0	0	0.142857	0	0	0	0.0816327	0	0	0	0	0.0408163	0.0204082
Han_SC	0	0.0909091	0	0	0	0	0	0	0	0.0606061	0	0	0	0	0.030303	0	0.121212	0	0.030303	0.121212	0	0.181818	0.242424	0	0	0.121212	0	0	0	0	0	0
Mongolian_Hulunbeier	0.34	0.1	0	0	0	0	0.04	0	0	0.18	0.02	0	0.04	0.02	0.02	0	0	0	0.04	0.02	0	0.14	0.02	0	0	0	0	0	0	0	0.02	0
Han_AH	0.05	0.1	0.05	0	0	0	0	0	0	0.05	0	0.05	0	0	0	0.05	0.05	0	0	0.15	0	0.2	0.15	0.05	0	0	0	0	0	0	0.05	0
Gelao_Daozhen	0	0.101695	0	0	0	0	0.0169492	0	0	0.220339	0	0.0169492	0	0	0.0508475	0	0.135593	0	0	0.118644	0	0.220339	0.0508475	0	0	0.0677966	0	0	0	0	0	0
Mongolian_Erdos	0.236364	0.127273	0	0	0.0909091	0.0363636	0	0	0	0.163636	0.0363636	0	0.0181818	0.0181818	0	0	0	0	0	0.0181818	0	0.0909091	0.0727273	0	0	0.0181818	0	0.0181818	0	0	0.0545455	0
Han_HLJ	0	0.142857	0	0	0	0	0	0	0	0	0	0	0	0	0	0	0	0	0	0.047619	0	0.238095	0.47619	0	0	0	0.047619	0.047619	0	0	0	0
Han_HB	0.037037	0.148148	0	0	0	0	0	0	0	0.037037	0	0	0.037037	0.037037	0	0	0.0740741	0	0	0.0740741	0.037037	0.148148	0.37037	0	0	0	0	0	0	0	0	0
Han_YN	0	0.166667	0	0	0	0	0	0	0	0.0833333	0	0	0	0	0.0833333	0	0.166667	0	0	0	0	0.0833333	0.333333	0	0	0.0833333	0	0	0	0	0	0
Hui	0	0.166667	0	0	0	0	0	0	0	0	0	0	0	0	0	0	0	0	0	0	0	0.166667	0	0	0	0.166667	0	0	0	0	0.5	0
Manchu	0	0.285714	0	0	0	0	0	0	0	0	0	0	0	0	0	0	0	0	0	0.142857	0	0	0.571429	0	0	0	0	0	0	0	0	0

## Sheet: Table S3
Table S3. Genetic distances among 33 Chinese populations
Populations	longitude	Latitude	Gelao_Daozhen	Han_AH	Han_BJ	Han_CQ	Han_FJ	Han_GD	Han_GS	Han_GZ	Han_HB	Han_HLJ	Han_HN	Han_HeB	Han_HuN	Han_IM	Han_JL	Han_JS	Han_JX	Han_LN	Han_SC	Han_SD	Han_SX	Han_SaX	Han_TJ	Han_YN	Han_ZJ	Hui	Hui_Wuzhong	Li_Qiongzhong	Manchu	Mongolian_Erdos	Mongolian_Hohhot	Mongolian_Hulunbeier	Mongolian
Gelao_Daozhen	104.073	30.579	0	0.00544871	0.120614	0.0195511	0.251459	0.208152	0.231943	0.157904	0.0635493	0.114258	0.0811895	0.098183	0.11136	0.110609	0.168779	0.0505797	0.144493	0.138	0.0157146	0.0863161	0.0645315	0.0681732	0.0862323	0.0288854	0.133387	0.102303	0.0100595	0.179709	0.14785	0.05153	0.0450602	0.0721587	0.0894378
Han_AH	117.331	31.7343	0.00544871	0	0.0337983	-0.0166635	0.189201	0.146522	0.153728	0.111089	0.000455126	0.0374317	0.0223074	0.0334534	0.0406864	0.034075	0.0993806	-0.00632641	0.0819251	0.0689418	-0.014447	0.0247419	0.0160678	0.00549228	0.0212399	-0.00211571	0.0575763	0.0536071	0.013088	0.179076	0.0569025	0.0254914	0.0406202	0.0537253	0.028436
Han_BJ	116.413	39.9109	0.120614	0.0337983	0	0.04245	0.0621469	0.0333066	0.00981534	0.0333075	-0.00584488	-0.0198545	-0.0129021	-0.0194818	-0.0113768	0.151366	-0.000203548	0.0049714	-0.0130863	-0.0119985	0.0344029	-0.0107338	0.0313563	0.0743936	0.0112791	0.00933511	-0.0338413	0.174463	0.0991596	0.346328	0.0126912	0.101735	0.132709	0.141313	-0.071539
Han_CQ	106.558	29.569	0.0195511	-0.0166635	0.04245	0	0.19735	0.134511	0.14493	0.112978	0.015292	0.0374478	0.0120532	0.0233224	0.0347742	0.0821635	0.104075	-0.00577453	0.058372	0.047665	-0.0138161	0.0225781	0.00717466	0.049391	0.0105544	0.0132959	0.0376129	0.121837	0.035194	0.192731	0.095701	0.0816487	0.0892129	0.108078	0.0181507
Han_FJ	119.302	26.10634	0.251459	0.189201	0.0621469	0.19735	0	-0.0202064	-0.0564636	-0.021197	0.0844234	0.0719237	0.101051	0.0658217	0.0475721	0.34489	-0.0299489	0.121086	0.0603248	0.0627157	0.150341	0.0787239	0.21361	0.247017	0.239327	0.101152	0.0315852	0.416789	0.22084	0.477289	0.0334728	0.232437	0.27856	0.293233	-0.0703206
Han_GD	113.272	23.138	0.208152	0.146522	0.0333066	0.134511	-0.0202064	0	-0.0362946	-0.0349256	0.0473722	0.0345386	0.0644928	0.0377798	0.015286	0.273785	-0.0176298	0.0794488	0.0197358	0.0195893	0.102758	0.0489334	0.167559	0.207207	0.167813	0.062971	0.00962944	0.346676	0.19359	0.383107	0.00821525	0.211627	0.255392	0.266625	-0.0736501
Han_GS	103.832	36.0655	0.231943	0.153728	0.00981534	0.14493	-0.0564636	-0.0362946	0	-0.00840336	0.0435374	0.0129813	0.0514136	0.0227153	0.0104992	0.309387	-0.0439157	0.0802818	0.000749877	0.00128267	0.115491	0.0407088	0.154481	0.210584	0.154371	0.0758912	-0.0270371	0.369851	0.202965	0.45942	0.0139648	0.216911	0.259102	0.272786	-0.0945274
Han_GZ	106.714	26.604	0.157904	0.111089	0.0333075	0.112978	-0.021197	-0.0349256	-0.00840336	0	0.019577	0.0443983	0.0566186	0.0296716	-0.0072773	0.257	-0.027273	0.0623381	0.0101665	0.0169188	0.0627716	0.0450801	0.155359	0.170856	0.173701	-0.012249	0.027079	0.304348	0.139954	0.363468	0.0101768	0.166635	0.20823	0.225117	-0.0841984
Han_HB	114.348	30.5516	0.0635493	0.000455126	-0.00584488	0.015292	0.0844234	0.0473722	0.0435374	0.019577	0	-0.0191851	-0.00063393	-0.00246405	-0.0129057	0.112999	0.00760541	-0.00490388	0.0179016	0.00638852	-0.00580934	-0.00394551	0.0412058	0.0529206	0.0351625	-0.0369748	0.00107906	0.138152	0.0629399	0.257827	-0.0293729	0.0671629	0.0999709	0.109416	-0.0466838
Han_HLJ	126.67	45.7479	0.114258	0.0374317	-0.0198545	0.0374478	0.0719237	0.0345386	0.0129813	0.0443983	-0.0191851	0	-0.0056177	-0.0119406	-0.0113358	0.182798	-0.00783784	0.00356869	-0.00608955	-0.0170955	0.0248064	-0.0115765	0.0469763	0.102645	0.0158652	-0.00105775	-0.0352811	0.195259	0.10924	0.342243	-0.0256798	0.12026	0.156829	0.168798	-0.0700562
Han_HN	113.759	34.7717	0.0811895	0.0223074	-0.0129021	0.0120532	0.101051	0.0644928	0.0514136	0.0566186	-0.00063393	-0.0056177	0	-0.0127836	0.0035469	0.143776	0.0327955	-0.00326122	0.00100908	0.00137422	0.0116501	-0.00904491	0.00672643	0.0686068	-0.00353659	0.00577266	-0.0256624	0.157657	0.0695819	0.303752	0.0490319	0.0895776	0.108085	0.127518	-0.0551569
Han_HeB	114.348	30.5516	0.098183	0.0334534	-0.0194818	0.0233224	0.0658217	0.0377798	0.0227153	0.0296716	-0.00246405	-0.0119406	-0.0127836	0	-0.00919999	0.159092	0.00725226	0.00189612	-0.00715481	-0.00661948	0.0199179	-0.00875851	0.0308374	0.0870787	0.0143146	-0.000933483	-0.0298816	0.167391	0.083018	0.309111	0.0249602	0.105414	0.131148	0.147387	-0.0706643
Han_HuN	112.99	28.1183	0.11136	0.0406864	-0.0113768	0.0347742	0.0475721	0.015286	0.0104992	-0.0072773	-0.0129057	-0.0113358	0.0035469	-0.00919999	0	0.168901	-0.00635926	0.00555102	-0.00915001	-0.0102515	0.0216414	0.00273255	0.0647918	0.101466	0.0448286	-0.0131752	-0.0209142	0.198075	0.103872	0.290684	-0.00608852	0.123957	0.159273	0.172247	-0.0603518
Han_IM	111.773	40.8232	0.110609	0.034075	0.151366	0.0821635	0.34489	0.273785	0.309387	0.257	0.112999	0.182798	0.143776	0.159092	0.168901	0	0.238011	0.120977	0.239053	0.216085	0.0905451	0.147156	0.115391	-0.00836733	0.194747	0.136335	0.214286	0.198131	0.116208	0.173545	0.185914	0.05795	0.0731024	0.0528195	0.193168
Han_JL	125.333	43.9017	0.168779	0.0993806	-0.000203548	0.104075	-0.0299489	-0.0176298	-0.0439157	-0.027273	0.00760541	-0.00783784	0.0327955	0.00725226	-0.00635926	0.238011	0	0.0530551	0.00948945	0.00704225	0.06811	0.0187785	0.120217	0.157402	0.118673	0.0153097	-0.0155987	0.269822	0.142857	0.397576	-0.0368043	0.153592	0.196579	0.208345	-0.102941
Han_JS	118.77	32.0668	0.0505797	-0.00632641	0.0049714	-0.00577453	0.121086	0.0794488	0.0802818	0.0623381	-0.00490388	0.00356869	-0.00326122	0.00189612	0.00555102	0.120977	0.0530551	0	0.016001	0.0149727	-4.23331e-05	-0.00101971	0.0188889	0.0623155	-0.00506802	-9.68636e-05	0.00113381	0.14273	0.0567288	0.237865	0.0452852	0.0869768	0.106136	0.120866	-0.0288605
Han_JX	115.915	28.6817	0.144493	0.0819251	-0.0130863	0.058372	0.0603248	0.0197358	0.000749877	0.0101665	0.0179016	-0.00608955	0.00100908	-0.00715481	-0.00915001	0.239053	0.00948945	0.016001	0	-0.0237636	0.0540982	0.00387925	0.0645479	0.145723	0.028701	0.0295518	-0.0390001	0.263422	0.133716	0.365608	0.0543149	0.166029	0.195854	0.210297	-0.0842972
Han_LN	123.436	41.8415	0.138	0.0689418	-0.0119985	0.047665	0.0627157	0.0195893	0.00128267	0.0169188	0.00638852	-0.0170955	0.00137422	-0.00661948	-0.0102515	0.216085	0.00704225	0.0149727	-0.0237636	0	0.0434887	0.00321029	0.0613538	0.135728	0.0340555	0.0211319	-0.039687	0.230954	0.127155	0.343861	0.0305107	0.155545	0.188681	0.201941	-0.0737071
Han_SC	104.073	30.5775	0.0157146	-0.014447	0.0344029	-0.0138161	0.150341	0.102758	0.115491	0.0627716	-0.00580934	0.0248064	0.0116501	0.0199179	0.0216414	0.0905451	0.06811	-4.23331e-05	0.0540982	0.0434887	0	0.0176302	0.0305858	0.0436448	0.0384022	-0.031483	0.030455	0.0945774	0.0303309	0.189638	0.0390214	0.0608938	0.0738328	0.0970541	0.00254534
Han_SD	117.027	36.6749	0.0863161	0.0247419	-0.0107338	0.0225781	0.0787239	0.0489334	0.0407088	0.0450801	-0.00394551	-0.0115765	-0.00904491	-0.00875851	0.00273255	0.147156	0.0187785	-0.00101971	0.00387925	0.00321029	0.0176302	0	0.0277051	0.0809482	0.0109035	0.00423845	-0.0186354	0.169728	0.0797724	0.287362	0.0244793	0.0979585	0.122336	0.13529	-0.0648708
Han_SX	112.606	37.8929	0.0645315	0.0160678	0.0313563	0.00717466	0.21361	0.167559	0.154481	0.155359	0.0412058	0.0469763	0.00672643	0.0308374	0.0647918	0.115391	0.120217	0.0188889	0.0645479	0.0613538	0.0305858	0.0277051	0	0.0368593	-0.0136093	0.0529894	0.0348319	0.131526	0.0511454	0.31181	0.141352	0.0672343	0.0664753	0.0813287	0.0290913
Han_SaX	108.96	34.2758	0.0681732	0.00549228	0.0743936	0.049391	0.247017	0.207207	0.210584	0.170856	0.0529206	0.102645	0.0686068	0.0870787	0.101466	-0.00836733	0.157402	0.0623155	0.145723	0.135728	0.0436448	0.0809482	0.0368593	0	0.0871111	0.0558849	0.12331	0.118124	0.0656991	0.230389	0.122355	0.012571	0.0233448	0.0115001	0.1059
Han_TJ	117.208	39.0911	0.0862323	0.0212399	0.0112791	0.0105544	0.239327	0.167813	0.154371	0.173701	0.0351625	0.0158652	-0.00353659	0.0143146	0.0448286	0.194747	0.118673	-0.00506802	0.028701	0.0340555	0.0384022	0.0109035	-0.0136093	0.0871111	0	0.0573099	0.0150068	0.172949	0.0855215	0.362705	0.133635	0.120737	0.132154	0.150455	0.017799
Han_YN	102.717	25.0525	0.0288854	-0.00211571	0.00933511	0.0132959	0.101152	0.062971	0.0758912	-0.012249	-0.0369748	-0.00105775	0.00577266	-0.000933483	-0.0131752	0.136335	0.0153097	-9.68636e-05	0.0295518	0.0211319	-0.031483	0.00423845	0.0529894	0.0558849	0.0573099	0	0.0142727	0.106267	0.0320296	0.264069	-0.0222618	0.0513625	0.0793182	0.101107	-0.0424603
Han_ZJ	120.159	30.2728	0.133387	0.0575763	-0.0338413	0.0376129	0.0315852	0.00962944	-0.0270371	0.027079	0.00107906	-0.0352811	-0.0256624	-0.0298816	-0.0209142	0.214286	-0.0155987	0.00113381	-0.0390001	-0.039687	0.030455	-0.0186354	0.0348319	0.12331	0.0150068	0.0142727	0	0.22546	0.11649	0.388639	0.0267781	0.145455	0.171826	0.193323	-0.108462
Hui	106.265	38.4779	0.102303	0.0536071	0.174463	0.121837	0.416789	0.346676	0.369851	0.304348	0.138152	0.195259	0.157657	0.167391	0.198075	0.198131	0.269822	0.14273	0.263422	0.230954	0.0945774	0.169728	0.131526	0.118124	0.172949	0.106267	0.22546	0	0.0574506	0.355539	0.232877	0.0857104	0.0912788	0.137107	0.221374
Hui_Wuzhong	106.205	38.0037	0.0100595	0.013088	0.0991596	0.035194	0.22084	0.19359	0.202965	0.139954	0.0629399	0.10924	0.0695819	0.083018	0.103872	0.116208	0.142857	0.0567288	0.133716	0.127155	0.0303309	0.0797724	0.0511454	0.0656991	0.0855215	0.0320296	0.11649	0.0574506	0	0.229565	0.143185	0.0319901	0.0292967	0.0610493	0.0650915
Li_Qiongzhong	109.845	19.0392	0.179709	0.179076	0.346328	0.192731	0.477289	0.383107	0.45942	0.363468	0.257827	0.342243	0.303752	0.309111	0.290684	0.173545	0.397576	0.237865	0.365608	0.343861	0.189638	0.287362	0.31181	0.230389	0.362705	0.264069	0.388639	0.355539	0.229565	0	0.345971	0.261565	0.278474	0.28994	0.390517
Manchu	125.333	43.9017	0.14785	0.0569025	0.0126912	0.095701	0.0334728	0.00821525	0.0139648	0.0101768	-0.0293729	-0.0256798	0.0490319	0.0249602	-0.00608852	0.185914	-0.0368043	0.0452852	0.0543149	0.0305107	0.0390214	0.0244793	0.141352	0.122355	0.133635	-0.0222618	0.0267781	0.232877	0.143185	0.345971	0	0.128763	0.186121	0.195338	-0.0383944
Mongolian_Erdos	109.787	39.6145	0.05153	0.0254914	0.101735	0.0816487	0.232437	0.211627	0.216911	0.166635	0.0671629	0.12026	0.0895776	0.105414	0.123957	0.05795	0.153592	0.0869768	0.166029	0.155545	0.0608938	0.0979585	0.0672343	0.012571	0.120737	0.0513625	0.145455	0.0857104	0.0319901	0.261565	0.128763	0	-0.00787327	-9.03994e-05	0.096929
Mongolian_Hohhot	111.756	40.8484	0.0450602	0.0406202	0.132709	0.0892129	0.27856	0.255392	0.259102	0.20823	0.0999709	0.156829	0.108085	0.131148	0.159273	0.0731024	0.196579	0.106136	0.195854	0.188681	0.0738328	0.122336	0.0664753	0.0233448	0.132154	0.0793182	0.171826	0.0912788	0.0292967	0.278474	0.186121	-0.00787327	0	-0.00565138	0.130195
Mongolian_Hulunbeier	119.785	49.1727	0.0721587	0.0537253	0.141313	0.108078	0.293233	0.266625	0.272786	0.225117	0.109416	0.168798	0.127518	0.147387	0.172247	0.0528195	0.208345	0.120866	0.210297	0.201941	0.0970541	0.13529	0.0813287	0.0115001	0.150455	0.101107	0.193323	0.137107	0.0610493	0.28994	0.195338	-9.03994e-05	-0.00565138	0	0.150837
Mongolian	109.96	40.6271	0.0894378	0.028436	-0.071539	0.0181507	-0.0703206	-0.0736501	-0.0945274	-0.0841984	-0.0466838	-0.0700562	-0.0551569	-0.0706643	-0.0603518	0.193168	-0.102941	-0.0288605	-0.0842972	-0.0737071	0.00254534	-0.0648708	0.0290913	0.1059	0.017799	-0.0424603	-0.108462	0.221374	0.0650915	0.390517	-0.0383944	0.096929	0.130195	0.150837	0

## Sheet: Table S4
Table S4. Haplogroups of 4727 people from 114 populations
SampleID	Population	Haplogroup
N1	Mongolian_Erdos	N1a1a
N2	Mongolian_Erdos	C2a1a
N3	Mongolian_Erdos	C2b1a2a1a1
N4	Mongolian_Erdos	D1a1b1a
N5	Mongolian_Erdos	C2b1a2b2
N6	Mongolian_Erdos	O2a2b1a2a1a1a1
N7	Mongolian_Erdos	G
N8	Mongolian_Erdos	C2a1a3a6
N9	Mongolian_Erdos	C2b1a2b2
N10	Mongolian_Erdos	C2a1a3a
N11	Mongolian_Erdos	O2a2b1a2a1a1b1b2b1a
N12	Mongolian_Erdos	C2b1a2b2
N13	Mongolian_Erdos	O1b1a2
N14	Mongolian_Erdos	O2a1b1a2a1a1
N15	Mongolian_Erdos	O2a2b1a1a1a1
N16	Mongolian_Erdos	O2a2b1a1a1a3a1
N17	Mongolian_Erdos	C2a1a3a6
N18	Mongolian_Erdos	C2a1a3a
N19	Mongolian_Erdos	C2a1a1b1a
N20	Mongolian_Erdos	R1a1a1b2a2
N21	Mongolian_Erdos	C2a1a1b1a
N22	Mongolian_Erdos	C2a1a1b1a
N23	Mongolian_Erdos	O2a1b1a1a1a1e1a
N24	Mongolian_Erdos	R1a1a1b2a2
N25	Mongolian_Erdos	O2a2a1a2a1a1
N26	Mongolian_Erdos	Q1a1a2
N27	Mongolian_Erdos	O2a1b1a1a1a1e1a1
N28	Mongolian_Erdos	Q1b1a3b
N29	Mongolian_Erdos	C2a1a1b1a
N30	Mongolian_Erdos	C2a1a3a1
N31	Mongolian_Erdos	O2a2b1a1a1a1a1b1a1b
N32	Mongolian_Erdos	O2a2b1a1b
N33	Mongolian_Erdos	O2a2b1a1a1a1
N34	Mongolian_Erdos	D1a1b1a
N35	Mongolian_Erdos	C2b1b1g
N36	Mongolian_Erdos	O2a1b1a1a1a1e1
N37	Mongolian_Erdos	N1a2a
N38	Mongolian_Erdos	O2a2b1a1a1e2a
N39	Mongolian_Erdos	C2b1b1b
N40	Mongolian_Erdos	C2a1a2a2b
N41	Mongolian_Erdos	J2
N42	Mongolian_Erdos	O2a1b1a2
N43	Mongolian_Erdos	J2
N44	Mongolian_Erdos	E1b1
N45	Mongolian_Erdos	C2b1a1a1a
N46	Mongolian_Erdos	O2a2b1a2a1a1b1b2b2
N47	Mongolian_Erdos	D1a1b1a
N48	Mongolian_Erdos	C2a1a3a
N49	Mongolian_Erdos	O2a2b2a2a2
N50	Mongolian_Erdos	O2a2b2a2a2
N51	Mongolian_Erdos	G
N52	Mongolian_Erdos	D1a1a1a1
N53	Mongolian_Erdos	D1a1b1a
N54	Mongolian_Erdos	C2a1a3a
N55	Mongolian_Erdos	R1a1a1b2a2
N56	Gelao_Daozhen	O2a2b1a1a1a1a1a1a1
N57	Gelao_Daozhen	O2a1b1a1a1a1k
N58	Gelao_Daozhen	Q1a1a1a1
N59	Gelao_Daozhen	O2a1b1a1a1a1b
N60	Gelao_Daozhen	O1b1a1a1a2
N61	Gelao_Daozhen	O2a1b1a1a1a1d
N62	Gelao_Daozhen	O2a2a1a2a1a1a2a1a1
N63	Gelao_Daozhen	O2a2b1a1a1a1a1b
N64	Gelao_Daozhen	Q1a1a1
N65	Gelao_Daozhen	N1b2
N66	Gelao_Daozhen	O2a1b1a1a1a1a1a1a2
N67	Gelao_Daozhen	O1a1a1a1a1a1
N68	Gelao_Daozhen	C2b1b1b2
N69	Gelao_Daozhen	O2a2b1a2a1a1a2
N70	Gelao_Daozhen	C2b1b1b
N71	Gelao_Daozhen	O2a2b1a1a1a2a1a
N72	Gelao_Daozhen	O1a1a2a1b
N73	Gelao_Daozhen	O2a1b1a1a1a1e1a1
N74	Gelao_Daozhen	O2a1b1a1a1a1a1
N75	Gelao_Daozhen	O2a2b1a2a1a1b
N76	Gelao_Daozhen	O2a2b1a1a1a1a1a1a1
N77	Gelao_Daozhen	O2a2b1a1a1a2a1a
N78	Gelao_Daozhen	O1b1a2b1
N79	Gelao_Daozhen	N1b2
N80	Gelao_Daozhen	O2a2b1a1b
N81	Gelao_Daozhen	O1b1a2a1
N82	Gelao_Daozhen	O1a1a1b1a
N83	Gelao_Daozhen	O2a2b1a1a1a2a1a
N84	Gelao_Daozhen	Q1a1a1
N85	Gelao_Daozhen	O1a1a1a1a1a1a1
N86	Gelao_Daozhen	O1b1a1a1a1b
N87	Gelao_Daozhen	O2a1b1a1a1a1e1a1
N88	Gelao_Daozhen	O2a2b2a2a2
N89	Gelao_Daozhen	O2a2b1a1a1e2
N90	Gelao_Daozhen	C2b1b1b2
N91	Gelao_Daozhen	O1b1a1a1a1b1
N92	Gelao_Daozhen	O1a1a1a1a1a1d
N93	Gelao_Daozhen	O2a2b1a1a1a1
N94	Gelao_Daozhen	O1a1a1a1a1a1
N95	Gelao_Daozhen	O2a2b1a2a1a1a2a1a
N96	Gelao_Daozhen	O2a1b1a1a1a1e1a
N97	Gelao_Daozhen	O2a1b1a1a1a1
N98	Gelao_Daozhen	C2b1b1b
N99	Gelao_Daozhen	C2b1b1
N100	Gelao_Daozhen	N1a
N101	Gelao_Daozhen	O2a1b1a1a1a1e1a
N102	Gelao_Daozhen	O1a1a1a1a1a1
N103	Gelao_Daozhen	O2a1b1a1
N104	Gelao_Daozhen	C2b1b1b
N105	Gelao_Daozhen	O2a2b1a1b
N106	Gelao_Daozhen	O1a1a1a1a
N107	Gelao_Daozhen	O2a2a1a2a1a1a2a1
N108	Gelao_Daozhen	O1b1a1a1a1b1
N109	Gelao_Daozhen	O1b1a2a1
N110	Gelao_Daozhen	O2a1b1a1a1a1e1a
N111	Gelao_Daozhen	O2a1b2
N112	Gelao_Daozhen	Q1a1a1a1
N113	Gelao_Daozhen	O2a1b1a1a1a1e1
N114	Gelao_Daozhen	N1b2
N115	Mongolian_Hohhot	R1a1a1b2a2
N116	Mongolian_Hohhot	Q1a1a1
N117	Mongolian_Hohhot	O2a1b1a1a1a1
N118	Mongolian_Hohhot	C2a1a3a
N119	Mongolian_Hohhot	O2a1b1a1
N120	Mongolian_Hohhot	O2a1b1a2
N121	Mongolian_Hohhot	C2a1a3a1
N122	Mongolian_Hohhot	C2a1a3a1
N123	Mongolian_Hohhot	Q1a1a1
N124	Mongolian_Hohhot	J2
N125	Mongolian_Hohhot	J2
N126	Mongolian_Hohhot	O2a2b1a1a1
N127	Mongolian_Hohhot	C2a1a3a
N128	Mongolian_Hohhot	C2a1a3
N129	Mongolian_Hohhot	D1a1b1a
N130	Mongolian_Hohhot	R1a1a1b2
N131	Mongolian_Hohhot	O2a2b1a2a1a1a2a1a
N132	Mongolian_Hohhot	Q1a1a1
N133	Mongolian_Hohhot	C2b1a1a1a
N134	Mongolian_Hohhot	C2a1a3a6
N135	Mongolian_Hohhot	O2a1b1a1a1a1a1a1
N136	Mongolian_Hohhot	C2a1a3a1
N137	Mongolian_Hohhot	Q1a1a1a
N138	Mongolian_Hohhot	C2a1a3a1
N139	Mongolian_Hohhot	C2a1a3a1
N140	Mongolian_Hohhot	O2a2b1a2a1a1a2a1
N141	Mongolian_Hohhot	D1a1b1a
N142	Mongolian_Hohhot	C2a1a3a
N143	Mongolian_Hohhot	O2a2b1a2a1a1b1b2b2
N144	Mongolian_Hohhot	O2a2b1a1a1a4
N145	Mongolian_Hohhot	O2a2b1a2a1a1a1
N146	Mongolian_Hohhot	N1a2b
N147	Mongolian_Hohhot	O2a1b1a1a1a1a1a1
N148	Mongolian_Hohhot	C2b1a1a1a
N149	Mongolian_Hohhot	O2a2b1a2a2b
N150	Mongolian_Hohhot	E1b1
N151	Mongolian_Hohhot	N1a1a
N152	Mongolian_Hohhot	C2b1a2a2
N153	Mongolian_Hohhot	O2a2b1a1a1a1
N154	Mongolian_Hohhot	C2b1a1a1a
N155	Mongolian_Hohhot	O2a2b1a1a1c1a1
N156	Mongolian_Hohhot	C2a1a3a1
N157	Mongolian_Hohhot	D1a1b1a
N158	Mongolian_Hohhot	O2a1b2
N159	Mongolian_Hohhot	O2a1b1a1a1a1e1a1
N160	Mongolian_Hohhot	O2a2b1a2a2b1a
N161	Mongolian_Hohhot	N1a1a
N162	Mongolian_Hohhot	R1b1a1a
N163	Mongolian_Hohhot	C2a1a3a6
N164	Mongolian_Hulunbeier	C2a1a3a1
N165	Mongolian_Hulunbeier	O1b2a1a
N166	Mongolian_Hulunbeier	C2a1a3a
N167	Mongolian_Hulunbeier	O2a2b1a2a2b1a
N168	Mongolian_Hulunbeier	O2a2b1a1a1a1
N169	Mongolian_Hulunbeier	C2b1a1a1a
N170	Mongolian_Hulunbeier	C2a1a2a1
N171	Mongolian_Hulunbeier	O2a2b1a2a1a1b1b2b1
N172	Mongolian_Hulunbeier	C2a1a2a1
N173	Mongolian_Hulunbeier	O2a1b1a1a1a1a1
N174	Mongolian_Hulunbeier	C2a1a3a
N175	Mongolian_Hulunbeier	C2b1a2a1a2
N176	Mongolian_Hulunbeier	O2a1b1a1a1a1e1a
N177	Mongolian_Hulunbeier	O2a2b1a2a1a1a1a1a1a
N178	Mongolian_Hulunbeier	C2a1a2a1
N179	Mongolian_Hulunbeier	O2a1b1a2a1a1
N180	Mongolian_Hulunbeier	O2a2b1a2a1a4a1
N181	Mongolian_Hulunbeier	O2a1b1a2a1a1
N182	Mongolian_Hulunbeier	C2a1a1b1a
N183	Mongolian_Hulunbeier	C2a1a1b1a
N184	Mongolian_Hulunbeier	C2a1a1b1a
N185	Mongolian_Hulunbeier	O2a1b1a2a
N186	Mongolian_Hulunbeier	C2b1a1a1
N187	Mongolian_Hulunbeier	O2a2b1a1a1c1a1a1
N188	Mongolian_Hulunbeier	R1a1a1b2a2
N189	Mongolian_Hulunbeier	C2b1a1a1a1d
N190	Mongolian_Hulunbeier	O1b1a2b1a
N191	Mongolian_Hulunbeier	O2a2b1a1a1e2
N192	Mongolian_Hulunbeier	C2a1
N193	Mongolian_Hulunbeier	O2a2b2a2
N194	Mongolian_Hulunbeier	O2a1b1a1a1a1e1a
N195	Mongolian_Hulunbeier	N1a2b
N196	Mongolian_Hulunbeier	O2a1b2
N197	Mongolian_Hulunbeier	O2a1b2
N198	Mongolian_Hulunbeier	O1b2a1a
N199	Mongolian_Hulunbeier	C2a1a2a1
N200	Mongolian_Hulunbeier	C2a1a2a1
N201	Mongolian_Hulunbeier	C2a1a3a
N202	Mongolian_Hulunbeier	C2a1a3a
N203	Mongolian_Hulunbeier	N1a1a
N204	Mongolian_Hulunbeier	O2a1b1a1a1a1e1
N205	Mongolian_Hulunbeier	N1b2
N206	Mongolian_Hulunbeier	O2a2b1a2a1a1a2a1a
N207	Mongolian_Hulunbeier	C2a1a3a6
N208	Mongolian_Hulunbeier	C2a1a2a1
N209	Mongolian_Hulunbeier	C2b1a1a1a
N210	Mongolian_Hulunbeier	N1a1a
N211	Mongolian_Hulunbeier	J2
N212	Mongolian_Hulunbeier	C2a1a3
N213	Mongolian_Hulunbeier	O2a2b1a2a1a4a
N214	Li_Qiongzhong	O1a1a1b
N215	Li_Qiongzhong	O1a1a1b
N216	Li_Qiongzhong	O1b1a1a1a1b2a1a1
N217	Li_Qiongzhong	O1b1a1a1a1b2a1a1
N218	Li_Qiongzhong	O1a1a1b
N219	Li_Qiongzhong	O1b1a1a1a1b2a1a1
N220	Li_Qiongzhong	O1b1a1a1a1b2a1a1
N221	Li_Qiongzhong	O1b1a1a1a1b2a1a1
N222	Li_Qiongzhong	O1b1a1a1a1b2a1a1
N223	Li_Qiongzhong	O1b1a1a1a1b2a1a1
N224	Li_Qiongzhong	O1b1a1a1a1b2a1a1
N225	Li_Qiongzhong	O1a1a2a1a3
N226	Li_Qiongzhong	O1b1a1a1a1b2a1a1
N227	Li_Qiongzhong	O1b1a1a1a1b2a1a1
N228	Li_Qiongzhong	O1b1a1a1a1b2a1a1
N229	Li_Qiongzhong	O1b1a1a1a1b2a1a1
N230	Li_Qiongzhong	O1b1a1a1a1a1a1a1
N231	Li_Qiongzhong	O1b1a1a1a1b2a1a1
N232	Li_Qiongzhong	O1b1a1a1a1b2a1a1
N233	Li_Qiongzhong	O1a1a1b
N234	Li_Qiongzhong	O1a1a1b
N235	Li_Qiongzhong	O1b1a1a1a1b2a1a1
N236	Li_Qiongzhong	O1b1a1a1a1a1b1a
N237	Li_Qiongzhong	O1a1a2a1a
N238	Li_Qiongzhong	O1b1a1a1a1b2a1a1
N239	Li_Qiongzhong	O1a1a2a1a
N240	Li_Qiongzhong	O1b1a1a1a1b2a1a1
N241	Li_Qiongzhong	O1b1a1a1a1b2a1a1
N242	Li_Qiongzhong	O1a1a2a1a
N243	Li_Qiongzhong	O1b1a1a1a1b1b
N244	Li_Qiongzhong	O1a1a2a1a
N245	Li_Qiongzhong	O1a1a1b
N246	Li_Qiongzhong	O1b1a1a1a1a1b1a
N247	Li_Qiongzhong	O2a1a1a1
N248	Li_Qiongzhong	O1b1a1a1a1b2a1a1
N249	Li_Qiongzhong	O1b1a1a1a1a1b1a
N250	Li_Qiongzhong	O1a1a1b
N251	Li_Qiongzhong	O1b1a1a1a1b2a1a1
N252	Li_Qiongzhong	O1b1a1a1a1b2a1a1
N253	Li_Qiongzhong	O2a1b1a1a1a1a1a1
N254	Li_Qiongzhong	O1b1a1a1a1a1a1a1
N255	Li_Qiongzhong	O1b1a1a1a1a1a1a1
N256	Li_Qiongzhong	O1b1a1a1a1b2a1a1
N257	Li_Qiongzhong	O1a1a2a1a
N258	Li_Qiongzhong	O1b1a1a1a1a1b1a
N259	Li_Qiongzhong	O1a1a1b
N260	Li_Qiongzhong	O1b1a1a1a1b2a1a1
N261	Li_Qiongzhong	O2a1b1a1a1a1
N262	Li_Qiongzhong	O1b1a1a1a1b1b
N263	Li_Qiongzhong	O1a1a1b
N264	Li_Qiongzhong	C2b1a1a1a
N265	Li_Qiongzhong	O1b1a1a1a1a1a1a1
N266	Li_Qiongzhong	O1a1a1b
N267	Li_Qiongzhong	O1a1a1b
N268	Li_Qiongzhong	O1a1a1b
N269	Li_Qiongzhong	O1a1a1a1a1a1a
N270	Li_Qiongzhong	O1a1a2a1a
N271	Li_Qiongzhong	O1a2
N272	Li_Qiongzhong	O1a1a2a1a
N273	Hui_Wuzhong	Q1a1a1b
N274	Hui_Wuzhong	R1a1a1b2a2
N275	Hui_Wuzhong	Q2a1
N276	Hui_Wuzhong	O2a2b1a2a1a1b1b2b2
N277	Hui_Wuzhong	O2a1b1a1a1a1
N278	Hui_Wuzhong	O2a2b1a2a1a1b1b2b1
N279	Hui_Wuzhong	O2a2b2a1b1
N280	Hui_Wuzhong	H
N281	Hui_Wuzhong	O2a1a1b1a2
N282	Hui_Wuzhong	Q1a1a1b
N283	Hui_Wuzhong	R1a1a1b2
N284	Hui_Wuzhong	O2a2a1a2a1a1a
N285	Hui_Wuzhong	O2a2b1a2a1a1a2a1a1a
N286	Hui_Wuzhong	N1a2a1a2
N287	Hui_Wuzhong	O1a1a2a1a
N288	Hui_Wuzhong	O2a1a1a1
N289	Hui_Wuzhong	O2a1b1a1a1a1
N290	Hui_Wuzhong	O1b2a1a
N291	Hui_Wuzhong	J2
N292	Hui_Wuzhong	O2a1b1a2a1a3
N293	Hui_Wuzhong	N1b2
N294	Hui_Wuzhong	O1a1a1a1a
N295	Hui_Wuzhong	O2a2b1a2a1a1a1a1a1
N296	Hui_Wuzhong	O1a1a1a1a1a1a
N297	Hui_Wuzhong	O2a2b1a2a1a1b1a
N298	Hui_Wuzhong	R1a1a1b2a2
N299	Hui_Wuzhong	O2a2b1a1a1c1a1
N300	Hui_Wuzhong	J2
N301	Hui_Wuzhong	J1
N302	Hui_Wuzhong	H
N303	Hui_Wuzhong	H
N304	Hui_Wuzhong	N1a2a1a2
N305	Hui_Wuzhong	N1a2a
N306	Hui_Wuzhong	J2
N307	Hui_Wuzhong	O2a2b1a1a1c
N308	Hui_Wuzhong	O2a1b1a2a1a1
N309	Hui_Wuzhong	D1a1b1a
N310	Hui_Wuzhong	O2a2b1a1a1
N311	Hui_Wuzhong	G
N312	Hui_Wuzhong	O1b1a2a1
N313	Hui_Wuzhong	O2a2b1a1a1c
N314	Hui_Wuzhong	O2a1b1a1a1a1a1
N315	Hui_Wuzhong	N1b2
N316	Hui_Wuzhong	O2a2b1a1a1a1a1b1a1a
N317	Hui_Wuzhong	I2
N318	Hui_Wuzhong	R1a1a1b2a2
N319	Hui_Wuzhong	O2a1b1a2a1a1
N320	Hui_Wuzhong	J2
N321	Hui_Wuzhong	O2a2a1a1a1
N322	Hui_Wuzhong	C2b1a1a1a
N323	Han_SX	C2a1a1b1a
N324	Han_HN	C2a1a1b1a
N325	Han_HN	C2a1a1b1a
N326	Han_HeB	C2a1a1b1a
N327	Han_SaX	C2a1a1b1b
N328	Han_SX	C2a1a1b1b
N329	Han_SaX	C2a1a1b1b
N330	Han_HB	C2a1a1b1b
N331	Han_BJ	C2a1a1b1b
N332	Han_SaX	C2a1a1b1b
N333	Han_IM	C2a1a1b1b
N334	Han_AH	C2a1a
N335	Han_SaX	C2a1a2a2b
N336	Han_SX	C2a1a2a2b
N337	Han_IM	C2a1a2a2b
N338	Han_SX	C2a1a2a2b
N339	Han_SaX	C2a1a2a2b
N340	Han_SaX	C2a1a2a2b
N341	Han_SaX	C2a1a2a2b
N342	Han_SaX	C2a1a2a2b
N343	Han_BJ	C2a1a2a2b
N344	Han_SD	C2a1a2a2b
N345	Han_IM	C2a1a2a2b
N346	Han_SD	C2a1a2a2b
N347	Han_SD	C2a1a2a2b
N348	Han_IM	C2a1a3
N349	Han_SD	C2b1a1a1a1d
N350	Han_SaX	C2b1a1a1a
N351	Han_HB	C2b1a1a1a
N352	Han_YN	C2b1a1a1
N353	Han_HB	C2b1a1a1
N354	Han_LN	C2b1a1a1
N355	Han_SD	C2b1a1
N356	Han_HLJ	C2b1a2a1a2
N357	Han_JS	C2b1a2a1
N358	Han_HB	C2b1a2a1a1
N359	Han_HLJ	C2b1a2a1a1
N360	Hui	C2b1a2a2b1a2
N361	Han_AH	C2b1a2a2b1a2
N362	Han_TJ	C2b1a2a2b
N363	Manchu	C2b1a2a2b
N364	Han_SD	C2b1a2a2
N365	Han_HuN	C2b1a2a2
N366	Han_JL	C2b1a2a2
N367	Han_SD	C2b1a2b
N368	Han_AH	C2b1a2b2
N369	Han_HuN	C2b1a2b2
N370	Han_JS	C2b1a2b2
N371	Han_BJ	C2b1b2
N372	Han_SD	C2b1b2
N373	Han_HLJ	C2b1b2
N374	Han_SC	C2b1b1b2a1
N375	Han_HeB	C2b1b1b2a1
N376	Han_JS	C2b1b1b
N377	Han_SD	C2b1b1b
N378	Han_HB	C2b1b1b
N379	Han_YN	C2b1b1g
N380	Han_HN	C2b1b1g
N381	Manchu	C2b1b1g
N382	Han_SaX	C2b1b1
N383	Han_SC	C2b1b1
N384	Han_SC	C2b1b1
N385	Han_AH	C2b2
N386	Han_HN	D1a1b1a
N387	Han_LN	D1
N388	Han_HeB	D1
N389	Han_HuN	D1a1a1b2
N390	Han_HeB	D1a1a1a1
N391	Han_HN	D1a1a1a1a1
N392	Han_SD	E1b1
N393	Han_SD	G
N394	Han_HeB	I2
N395	Han_LN	J1
N396	Han_SX	J2
N397	Han_SX	J2
N398	Han_SD	N1b1b
N399	Han_FJ	N1b1b
N400	Han_JS	N1b1b
N401	Han_ZJ	N1b1a2b1a
N402	Han_HuN	N1b1a2b1a
N403	Han_JS	N1b1a2b
N404	Han_AH	N1b1
N405	Han_YN	N1b2
N406	Han_SC	N1b2a1
N407	Han_CQ	N1b2
N408	Han_CQ	N1b2
N409	Han_HeB	N1b
N410	Han_HuN	N1b
N411	Han_HeB	N1b
N412	Han_GS	N1a1a1a1a4
N413	Han_HB	N1a1a3
N414	Han_JS	N1a1a3
N415	Han_JS	N1a
N416	Han_HB	N1a2a
N417	Han_HN	N1a2a
N418	Han_SaX	N1a2a1a2
N419	Han_HN	N1a2a1a2
N420	Han_SX	N1a2a
N421	Han_SD	N1a2
N422	Han_GD	O1a
N423	Han_SD	O1a
N424	Han_AH	O1a
N425	Han_IM	O1a
N426	Han_BJ	O1a1b
N427	Han_GZ	O1a1a2a1a
N428	Han_JS	O1a1a2a1a
N429	Han_HB	O1a1a2a1a
N430	Han_GD	O1a1a2
N431	Han_LN	O1a1a1b1b
N432	Han_YN	O1a1a1b1b
N433	Han_HN	O1a1a1b
N434	Han_HB	O1a1a1b1a
N435	Han_JX	O1a1a1b1a
N436	Han_JX	O1a1a1b1a
N437	Han_HeB	O1a1a1b1a
N438	Han_SC	O1a1a1b
N439	Han_HuN	O1a1a1b
N440	Han_LN	O1a1a1a1a1a
N441	Han_HuN	O1a1a1a1a1a1a3
N442	Han_JS	O1a1a1a1a1a1a1
N443	Han_SC	O1a1a1a1a1a1a9
N444	Han_JX	O1a1a1a1a1a1a
N445	Han_LN	O1a1a1a1a1a1a12
N446	Han_SaX	O1a1a1a1a1a1e
N447	Han_JS	O1a1a1a1a1a1e
N448	Han_YN	O1a1a1a1a1a1e
N449	Han_CQ	O1a1a1a1a1a1e
N450	Han_AH	O1a1a1a1a1a1d
N451	Han_SC	O1a1a1a1a1a1c
N452	Han_HuN	O1a1a1a1a1a1c
N453	Han_SC	O1a1a1a1a1a1
N454	Han_CQ	O1a1a1a1a1a1b
N455	Han_GD	O1a1a1a1a1a1b
N456	Han_GD	O1a1a1a1a1a1
N457	Han_GZ	O1a1a1a1a1
N458	Han_HuN	O1a1a1a1a1
N459	Han_JS	O1a1a1a1a1
N460	Han_SD	O1a1a1a
N461	Han_HeB	O1b2a1a1
N462	Han_SC	O1b2a1a
N463	Han_JL	O1b2a1a2a
N464	Han_HB	O1b2a1a2b
N465	Han_HuN	O1b2a1a2b
N466	Han_CQ	O1b2a1a2b
N467	Han_HuN	O1b2a1a2b
N468	Han_SX	O1b2a1a2b
N469	Han_JL	O1b2a1a
N470	Han_SD	O1b
N471	Han_SD	O1b1a2a1
N472	Han_JS	O1b1a2a1
N473	Han_JS	O1b1a2a1
N474	Han_AH	O1b1a2a1
N475	Manchu	O1b1a2a1
N476	Han_LN	O1b1a2a1
N477	Han_JS	O1b1a2a1a
N478	Han_JS	O1b1a2a1
N479	Han_IM	O1b1a2a
N480	Han_IM	O1b1a2a
N481	Han_IM	O1b1a2
N482	Han_IM	O1b1a2a
N483	Han_SD	O1b1a2a
N484	Han_SD	O1b1a2a
N485	Han_SD	O1b1a2a
N486	Han_SD	O1b1a2a
N487	Han_HB	O1b1a2a
N488	Han_AH	O1b1a2b1
N489	Han_SaX	O1b1a2
N490	Han_SaX	O1b1a2
N491	Han_SaX	O1b1a2
N492	Han_HuN	O1b1a1a1a1b1a1
N493	Han_SC	O1b1a1a1a1b1a1
N494	Han_HLJ	O1b1a1a1a1b1a1
N495	Han_SC	O1b1a1a1a1b1
N496	Han_GD	O1b1a1a1a1b1b
N497	Han_GD	O1b1a1a1a1b1b
N498	Han_SC	O1b1a1a1a1b2a
N499	Han_GD	O1b1a1a1a1b2a
N500	Han_HeB	O1b1a1a1a1a1a1a1
N501	Han_HB	O1b1a1a1a1a1a
N502	Han_CQ	O1b1a1a1a1a1b1a1
N503	Han_AH	O1b1a1a1a1a1b1a1
N504	Han_HuN	O1b1a1a1
N505	Han_SC	O1b1a1a1b1c
N506	Han_HN	O1b1a1a
N507	Han_CQ	O1b1a1b1a1a1
N508	Han_JS	O1b1a1b1
N509	Han_CQ	O1b1a1b1
N510	Han_HuN	O2a1a1b1a2a
N511	Han_SD	O2a1a
N512	Han_SX	O2a1a
N513	Han_SD	O2a1a
N514	Han_HN	O2a1a
N515	Han_ZJ	O2a1a
N516	Han_CQ	O2a1a
N517	Han_LN	O2a1a
N518	Han_ZJ	O2a1a1a1
N519	Han_JS	O2a1a1a1
N520	Han_GD	O2a1a1a1
N521	Han_LN	O2a1a1a1
N522	Han_HB	O2a1a
N523	Han_SD	O2a1b1a1a1a1
N524	Han_JS	O2a1b1a1a1a1c
N525	Han_CQ	O2a1b1a1a1a1c
N526	Han_SX	O2a1b1a1a1a1c
N527	Han_LN	O2a1b1a1a1a1c
N528	Han_SX	O2a1b1a1a1a1c
N529	Han_HLJ	O2a1b1a1a1a1a
N530	Han_SaX	O2a1b1a1a1a1a
N531	Han_LN	O2a1b1a1a1a1a
N532	Han_YN	O2a1b1a1a1a1a
N533	Han_HB	O2a1b1a1a1a1a1a1a1
N534	Han_JS	O2a1b1a1a1a1a1a1a1
N535	Han_JS	O2a1b1a1a1a1a1a1a2
N536	Han_HN	O2a1b1a1a1a1a1a1a2
N537	Han_GD	O2a1b1a1a1a1a1a1
N538	Han_JX	O2a1b1a1a1a1a1a1
N539	Han_HuN	O2a1b1a1a1a1a1a1
N540	Han_ZJ	O2a1b1a1a1a1a1a1
N541	Han_GD	O2a1b1a1a1a1a1a1
N542	Han_JX	O2a1b1a1a1a1a1a1
N543	Han_HeB	O2a1b1a1a1a1a1a1
N544	Han_SD	O2a1b1a1a1a1a1a1
N545	Han_TJ	O2a1b1a1a1a1a1a1
N546	Han_SD	O2a1b1a1a1a1a1a1
N547	Han_HN	O2a1b1a1a1a1a1a1
N548	Han_HN	O2a1b1a1a1a1a1a1
N549	Han_HN	O2a1b1a1a1a1a1a1
N550	Han_BJ	O2a1b1a1a1a1a1a1
N551	Han_HeB	O2a1b1a1a1a1a1a1
N552	Han_JL	O2a1b1a1a1a1a1a1
N553	Han_JS	O2a1b1a1a1a1a1a1
N554	Han_TJ	O2a1b1a1a1a1a1a1
N555	Han_BJ	O2a1b1a1a1a1a1a1
N556	Han_SD	O2a1b1a1a1a1a1a1
N557	Han_BJ	O2a1b1a1a1a1a1a1
N558	Han_CQ	O2a1b1a1a1a1a1a1
N559	Han_HeB	O2a1b1a1a1a1a1a1
N560	Han_SD	O2a1b1a1a1a1a1a1
N561	Han_SD	O2a1b1a1a1a1a1a1
N562	Han_HN	O2a1b1a1a1a1a1a1
N563	Han_TJ	O2a1b1a1a1a1a1a1
N564	Han_BJ	O2a1b1a1a1a1a1a1
N565	Hui	O2a1b1a1a1a1a1a1
N566	Han_TJ	O2a1b1a1a1a1a1a1
N567	Han_SD	O2a1b1a1a1a1a1a1
N568	Han_SX	O2a1b1a1a1a1a1a1
N569	Han_HeB	O2a1b1a1a1a1a1a1
N570	Mongolian	O2a1b1a1a1a1a1a1
N571	Han_HeB	O2a1b1a1a1a1a1a1
N572	Han_SC	O2a1b1a1a1a1a1a1
N573	Han_HuN	O2a1b1a1a1a1a1a1
N574	Han_HuN	O2a1b1a1a1a1a1a1
N575	Han_HN	O2a1b1a1a1a1a1a1
N576	Han_SC	O2a1b1a1a1a1a1a1
N577	Han_SaX	O2a1b1a1a1a1a1
N578	Han_SD	O2a1b1a1a1a1a1
N579	Han_SD	O2a1b1a1a1a1a1
N580	Han_SC	O2a1b1a1a1a1a1
N581	Han_HN	O2a1b1a1a1a1a1
N582	Han_SX	O2a1b1a1a1a1a1b1a
N583	Han_JS	O2a1b1a1a1a1a1b1a
N584	Han_HeB	O2a1b1a1a1a1a1b1a
N585	Han_SX	O2a1b1a1a1a1a1
N586	Han_HLJ	O2a1b1a1a1a1a1
N587	Han_BJ	O2a1b1a1a1a1a1
N588	Han_LN	O2a1b1a1a1a1a1
N589	Han_HB	O2a1b1a1a1a1a
N590	Han_HeB	O2a1b1a1a1a1a
N591	Han_JX	O2a1b1a1a1a1g
N592	Han_JX	O2a1b1a1a1a1g
N593	Han_SD	O2a1b1a1a1a1i
N594	Han_JS	O2a1b1a1a1a1
N595	Han_SC	O2a1b1a1a1a1
N596	Han_LN	O2a1b1a1a1a1b1a1b
N597	Han_LN	O2a1b1a1a1a1b1a1b
N598	Han_GS	O2a1b1a1a1a1b1a1b
N599	Han_SD	O2a1b1a1a1a1b1a1b
N600	Han_SaX	O2a1b1a1a1a1b1a1c
N601	Han_HeB	O2a1b1a1a1a1b1a1c
N602	Han_CQ	O2a1b1a1a1a1b1a1
N603	Han_JX	O2a1b1a1a1a1d
N604	Han_SD	O2a1b1a1a1a1e1a
N605	Han_SD	O2a1b1a1a1a1e1a
N606	Han_LN	O2a1b1a1a1a1e1a
N607	Han_JS	O2a1b1a1a1a1e1a
N608	Han_CQ	O2a1b1a1a1a1e1a
N609	Han_SD	O2a1b1a1a1a1e1a1
N610	Han_HeB	O2a1b1a1a1a1e1a1
N611	Han_SX	O2a1b1a1a1a1e1a1
N612	Han_JX	O2a1b1a1a1a1e1a1
N613	Han_JS	O2a1b1a1a1a1e1a1
N614	Han_HLJ	O2a1b1a1a1a1e1
N615	Han_LN	O2a1b1a1a1a1e1
N616	Han_SD	O2a1b1a1a1a1e1
N617	Han_SD	O2a1b1a1a1a1e
N618	Han_SD	O2a1b1a1a1a1e
N619	Han_SD	O2a1b1a1a1a1e
N620	Han_JS	O2a1b1a1a1a1
N621	Han_SaX	O2a1b1a1a1a1f1
N622	Han_HeB	O2a1b1a1a1a1f1
N623	Han_SX	O2a1b1a1a1a1f1
N624	Han_SD	O2a1b1a1a1a1
N625	Han_SD	O2a1b1a1a1a1
N626	Han_HN	O2a1b1a1a1a1
N627	Han_HB	O2a1b1a1a1a1
N628	Han_JS	O2a1b1a1a1a1
N629	Han_IM	O2a1b1a1
N630	Han_HN	O2a1b1a1
N631	Han_SX	O2a1b1a2a1a1
N632	Han_TJ	O2a1b1a2a1a1
N633	Han_CQ	O2a1b1a2a1a1
N634	Han_HLJ	O2a1b1a2a1a1
N635	Han_JX	O2a1b1a2a1a1
N636	Han_AH	O2a1b1a2a1a1
N637	Han_AH	O2a1b1a2a1a1
N638	Han_JS	O2a1b1a2a1a1
N639	Han_SC	O2a1b1a2a1a3b
N640	Han_JX	O2a1b1a2a1a3b
N641	Han_AH	O2a1b1a2a1a3b
N642	Han_JS	O2a1b1a2a1a3b
N643	Han_JS	O2a1b1a2a1a3b
N644	Han_HuN	O2a1b1a2a1a3b
N645	Han_SX	O2a1b1a2a
N646	Han_HLJ	O2a1b1a2a
N647	Han_SX	O2a1b1a2a
N648	Han_HN	O2a1b1a2
N649	Han_HN	O2a1b1a2
N650	Han_SX	O2a1b1a2
N651	Han_HeB	O2a1b1a2
N652	Han_SD	O2a1b1a2
N653	Han_SC	O2a1b1a2
N654	Han_HuN	O2a1b1a2
N655	Han_TJ	O2a1b1a2
N656	Han_SD	O2a1b1b
N657	Han_CQ	O2a1b1b
N658	Han_AH	O2a1b2
N659	Han_BJ	O2a2b1a1
N660	Han_BJ	O2a2b1a1
N661	Han_BJ	O2a2b1a1a1d1a1
N662	Han_BJ	O2a2b1a1a1d
N663	Han_IM	O2a2b1a1a1e2
N664	Han_HN	O2a2b1a1a1e2a
N665	Han_SX	O2a2b1a1a1e2a1
N666	Han_HeB	O2a2b1a1a1b
N667	Han_HuN	O2a2b1a1a1b2
N668	Han_GS	O2a2b1a1a1b2
N669	Han_JX	O2a2b1a1a1b2
N670	Han_SD	O2a2b1a1a1a
N671	Han_HLJ	O2a2b1a1a1a2a1a1
N672	Han_SC	O2a2b1a1a1a2a1a
N673	Han_JS	O2a2b1a1a1
N674	Manchu	O2a2b1a1a1
N675	Han_SD	O2a2b1a1a1a3
N676	Han_GS	O2a2b1a1a1a3a1
N677	Han_SD	O2a2b1a1a1a3a1
N678	Han_JX	O2a2b1a1a1a3a1a
N679	Han_HN	O2a2b1a1a1a3a1
N680	Han_GD	O2a2b1a1a1a3a1a1a
N681	Han_SD	O2a2b1a1a1a3a1
N682	Han_SD	O2a2b1a1a1a4
N683	Han_CQ	O2a2b1a1a1a4a2a1a1
N684	Han_HeB	O2a2b1a1a1a4
N685	Han_LN	O2a2b1a1a1a1a1a
N686	Han_SD	O2a2b1a1a1a1a1a1
N687	Han_HN	O2a2b1a1a1a1a1a1
N688	Han_LN	O2a2b1a1a1a1a1a1
N689	Han_HLJ	O2a2b1a1a1a1a1a1
N690	Han_SD	O2a2b1a1a1a1a1a1
N691	Han_JL	O2a2b1a1a1a1a1a1
N692	Han_LN	O2a2b1a1a1a1a1a1
N693	Han_HLJ	O2a2b1a1a1a1a1a1
N694	Han_HLJ	O2a2b1a1a1a1a1a1
N695	Han_HLJ	O2a2b1a1a1a1a1a1
N696	Han_SD	O2a2b1a1a1a1a1a1
N697	Han_AH	O2a2b1a1a1a1a1a1
N698	Han_SD	O2a2b1a1a1a1a1a1
N699	Han_SD	O2a2b1a1a1a1a1a1
N700	Han_HN	O2a2b1a1a1a1a1a1
N701	Han_JS	O2a2b1a1a1a1a1a1
N702	Han_HuN	O2a2b1a1a1a1a1a1a1
N703	Han_JX	O2a2b1a1a1a1a1a1a1
N704	Han_HeB	O2a2b1a1a1a1a1a1a1
N705	Han_GZ	O2a2b1a1a1a1a1a1a1
N706	Han_JX	O2a2b1a1a1a1a1a1a1
N707	Han_HuN	O2a2b1a1a1a1a1a1a1
N708	Han_CQ	O2a2b1a1a1a1a1a1a1
N709	Han_HuN	O2a2b1a1a1a1a1a1a1
N710	Han_HuN	O2a2b1a1a1a1a1a1a1
N711	Han_HuN	O2a2b1a1a1a1a1a1a1
N712	Han_BJ	O2a2b1a1a1a1a1a1a1
N713	Han_HB	O2a2b1a1a1a1a1a1a1
N714	Han_GD	O2a2b1a1a1a1a1a1a1
N715	Han_HuN	O2a2b1a1a1a1a1a1a1
N716	Han_HB	O2a2b1a1a1a1a1a1a1
N717	Han_HuN	O2a2b1a1a1a1a1a1a1
N718	Han_JX	O2a2b1a1a1a1a1a1a1
N719	Han_FJ	O2a2b1a1a1a1a1a1a1
N720	Han_HB	O2a2b1a1a1a1a1a1a1
N721	Han_HB	O2a2b1a1a1a1a1a1a1
N722	Han_HuN	O2a2b1a1a1a1a1a1a1
N723	Han_SD	O2a2b1a1a1a1a1a1a1
N724	Han_JX	O2a2b1a1a1a1a1a1a1
N725	Han_HB	O2a2b1a1a1a1a1a1a1
N726	Han_TJ	O2a2b1a1a1a1a1a1a
N727	Han_HeB	O2a2b1a1a1a1a1a1a1
N728	Han_HN	O2a2b1a1a1a1a1a1a1
N729	Han_HeB	O2a2b1a1a1a1a1a1a1
N730	Han_HN	O2a2b1a1a1a1a1a1a1
N731	Han_SD	O2a2b1a1a1a1a1a1a1
N732	Han_HN	O2a2b1a1a1a1a1a1a1
N733	Han_SD	O2a2b1a1a1a1a1a1a1
N734	Han_JS	O2a2b1a1a1a1a1a1a1
N735	Han_HN	O2a2b1a1a1a1a1a1a1
N736	Han_HN	O2a2b1a1a1a1a1a1a1
N737	Han_SX	O2a2b1a1a1a1a1a1a1
N738	Han_SD	O2a2b1a1a1a1a1a1a1
N739	Han_SD	O2a2b1a1a1a1a1a1a1
N740	Han_HuN	O2a2b1a1a1a1a1a1a1
N741	Han_JS	O2a2b1a1a1a1a1a1a1
N742	Han_GD	O2a2b1a1a1a1a1a1a1
N743	Han_GD	O2a2b1a1a1a1a1a1a1
N744	Han_GD	O2a2b1a1a1a1a1a1a1
N745	Han_GD	O2a2b1a1a1a1a1a1a1
N746	Han_GD	O2a2b1a1a1a1a1a1a1
N747	Han_GD	O2a2b1a1a1a1a1a1a1
N748	Han_JX	O2a2b1a1a1a1a1a1a1
N749	Han_SC	O2a2b1a1a1a1a1a1a1
N750	Han_SC	O2a2b1a1a1a1a1a1a1
N751	Han_SC	O2a2b1a1a1a1a1a1a1
N752	Han_YN	O2a2b1a1a1a1a1a1a1
N753	Han_JX	O2a2b1a1a1a1a1a1a1
N754	Han_GD	O2a2b1a1a1a1a1a1a1
N755	Han_JX	O2a2b1a1a1a1a1a1a1
N756	Han_GD	O2a2b1a1a1a1a1a1a1
N757	Han_HuN	O2a2b1a1a1a1a1a1a1
N758	Han_SX	O2a2b1a1a1a1a1a1a1
N759	Han_HeB	O2a2b1a1a1a1a1a1a1
N760	Han_SD	O2a2b1a1a1a1a1a1a1
N761	Han_JX	O2a2b1a1a1a1a1a1a1
N762	Han_SD	O2a2b1a1a1a1a1a1a1
N763	Han_HeB	O2a2b1a1a1a1a1a1a1
N764	Han_SD	O2a2b1a1a1a1a1a1a1
N765	Han_SD	O2a2b1a1a1a1a1a1a1
N766	Han_SD	O2a2b1a1a1a1a1a1a1
N767	Han_HN	O2a2b1a1a1a1a1a1a1
N768	Han_YN	O2a2b1a1a1a1a1a1a1
N769	Han_SD	O2a2b1a1a1a1a1a1a1
N770	Han_SC	O2a2b1a1a1a1a1a1a1
N771	Han_SD	O2a2b1a1a1a1a1a1a1
N772	Han_JS	O2a2b1a1a1a1a1a1a
N773	Han_JS	O2a2b1a1a1a1a1a1
N774	Han_LN	O2a2b1a1a1a1a1a1
N775	Han_JS	O2a2b1a1a1a1a1a1
N776	Han_JS	O2a2b1a1a1a1a1a1
N777	Han_AH	O2a2b1a1a1a1a1a1
N778	Han_SD	O2a2b1a1a1a1a1a1
N779	Mongolian	O2a2b1a1a1a1a1a1
N780	Han_CQ	O2a2b1a1a1a1a1c
N781	Han_HN	O2a2b1a1a1a1a1b1a2a1a
N782	Han_LN	O2a2b1a1a1a1a1b1a2
N783	Han_SaX	O2a2b1a1a1a1a1b1a1b
N784	Han_GD	O2a2b1a1a1a1a1b1a1b
N785	Han_SC	O2a2b1a1a1a1a1b1a1b
N786	Han_GD	O2a2b1a1a1a1a1b1a1b
N787	Han_GD	O2a2b1a1a1a1a1b1a1b
N788	Han_FJ	O2a2b1a1a1a1a1b1a1b
N789	Han_FJ	O2a2b1a1a1a1a1b1a1b
N790	Han_GD	O2a2b1a1a1a1a1b1a1b
N791	Han_GD	O2a2b1a1a1a1a1b1a1b
N792	Han_GD	O2a2b1a1a1a1a1b1a1b
N793	Han_GD	O2a2b1a1a1a1a1b1a1b
N794	Han_GD	O2a2b1a1a1a1a1b1a1b
N795	Han_GD	O2a2b1a1a1a1a1b1a1b
N796	Han_GD	O2a2b1a1a1a1a1b1a1b
N797	Han_HuN	O2a2b1a1a1a1a1b1a1b
N798	Han_SC	O2a2b1a1a1a1a1b1a1b
N799	Han_JX	O2a2b1a1a1a1a1b1a1b
N800	Han_GD	O2a2b1a1a1a1a1b1a1b
N801	Han_GD	O2a2b1a1a1a1a1b1a1b
N802	Han_GD	O2a2b1a1a1a1a1b1a1b
N803	Han_JX	O2a2b1a1a1a1a1b1a1b
N804	Han_FJ	O2a2b1a1a1a1a1b1a1b2a
N805	Han_SD	O2a2b1a1a1a1a1b1a1b2
N806	Han_JS	O2a2b1a1a1a1a1b1a1b2
N807	Han_JX	O2a2b1a1a1a1a1b1a1b2
N808	Han_GS	O2a2b1a1a1a1a1b1a1b
N809	Han_LN	O2a2b1a1a1a1a1b1a1b
N810	Han_HB	O2a2b1a1a1a1a1b1a1b
N811	Han_LN	O2a2b1a1a1a1a1b1a1b
N812	Han_SaX	O2a2b1a1a1a1a1b1a1a
N813	Han_BJ	O2a2b1a1a1a1a1b1a1a
N814	Han_SD	O2a2b1a1a1a1a1b2
N815	Mongolian	O2a2b1a1a1c1
N816	Han_JL	O2a2b1a1a1c1
N817	Han_SD	O2a2b1a1a1c1b1
N818	Han_SX	O2a2b1a1a1c1b1
N819	Han_JS	O2a2b1a1a1c1b
N820	Han_HuN	O2a2b1a1a1c1a1a2
N821	Han_HuN	O2a2b1a1a1c1a1
N822	Han_CQ	O2a2b1a1a1c1a1a1
N823	Han_YN	O2a2b1a1a1c1a1a1
N824	Han_SD	O2a2b1a1a1c1a1a1
N825	Han_JL	O2a2b1a1a1c
N826	Han_SD	O2a2b1a1a1c
N827	Han_SD	O2a2b1a1b
N828	Han_HeB	O2a2b1a1b
N829	Han_SC	O2a2b1a2a1a2
N830	Han_ZJ	O2a2b1a2a1a4a1
N831	Han_SD	O2a2b1a2a1a4a1
N832	Han_AH	O2a2b1a2a1a4a2
N833	Mongolian	O2a2b1a2a1a1a1a1a1a1
N834	Manchu	O2a2b1a2a1a1a1a1a1a1a
N835	Han_BJ	O2a2b1a2a1a1a1a1a1a1a
N836	Han_HeB	O2a2b1a2a1a1a1a1a1a1a
N837	Han_ZJ	O2a2b1a2a1a1a1a1a1a
N838	Han_SD	O2a2b1a2a1a1a1a1a1
N839	Han_YN	O2a2b1a2a1a1a1a1a1
N840	Han_HN	O2a2b1a2a1a1a1
N841	Han_LN	O2a2b1a2a1a1a1
N842	Han_SD	O2a2b1a2a1a1a1
N843	Han_HuN	O2a2b1a2a1a1a2a1a1a
N844	Han_JS	O2a2b1a2a1a1a2a1a1a
N845	Han_JL	O2a2b1a2a1a1a2a1a1a
N846	Han_SD	O2a2b1a2a1a1a2a1a1a
N847	Han_SX	O2a2b1a2a1a1a2a1a1
N848	Han_SD	O2a2b1a2a1a1a2a1a1
N849	Han_GD	O2a2b1a2a1a1a2a1a1
N850	Han_GD	O2a2b1a2a1a1a2a1a1
N851	Han_HeB	O2a2b1a2a1a1a2a1
N852	Han_SD	O2a2b1a2a1a1a2a1a
N853	Han_SC	O2a2b1a2a1a1a2a1
N854	Han_FJ	O2a2b1a2a1a1a2a1
N855	Han_HB	O2a2b1a2a1a1a2a1
N856	Han_JS	O2a2b1a2a1a1a2a1
N857	Han_LN	O2a2b1a2a1a1a2a1
N858	Han_JS	O2a2b1a2a1a1a2a1a
N859	Han_BJ	O2a2b1a2a1a1a2a1a
N860	Han_TJ	O2a2b1a2a1a1a2a1
N861	Han_JX	O2a2b1a2a1a1a2a1
N862	Han_LN	O2a2b1a2a1a1a2a1
N863	Han_AH	O2a2b1a2a1a1a2a1
N864	Han_CQ	O2a2b1a2a1a1a2a1
N865	Han_JL	O2a2b1a2a1a1a2a1
N866	Han_HLJ	O2a2b1a2a1a1a2a
N867	Mongolian	O2a2b1a2a1a1a2
N868	Han_SD	O2a2b1a2a1a1b1b2b1
N869	Han_HN	O2a2b1a2a1a1b1b2b1a
N870	Han_HeB	O2a2b1a2a1a1b1b2b1a
N871	Han_HeB	O2a2b1a2a1a1b1b2b1a
N872	Han_JS	O2a2b1a2a1a1b1b2b1a
N873	Han_SX	O2a2b1a2a1a1b1b2b1
N874	Han_SD	O2a2b1a2a1a1b1b2b2
N875	Han_HB	O2a2b1a2a1a1b1b2b2
N876	Han_SD	O2a2b1a2a1a1b1b2b2
N877	Han_GS	O2a2b1a2a1a1b1b2b2
N878	Han_HB	O2a2b1a2a1a1b1b2b2
N879	Han_HB	O2a2b1a2a1a1b1b2b2
N880	Han_HuN	O2a2b1a2a1a1b1b2a1
N881	Han_GZ	O2a2b1a2a1a1b1b2a1
N882	Han_FJ	O2a2b1a2a1a1b1b1
N883	Han_HuN	O2a2b1a2a1a1b1a
N884	Han_HuN	O2a2b1a2a1a1b
N885	Han_HN	O2a2b1a2a1a1b
N886	Han_JL	O2a2b1a2a1a3
N887	Han_SD	O2a2b1a2a1a3
N888	Han_SD	O2a2b1a2a1
N889	Han_SD	O2a2b1a2a2b1a
N890	Han_HeB	O2a2b1a2a2b1a
N891	Han_GS	O2a2b1a2a2b1
N892	Han_BJ	O2a2b1a2a2b
N893	Han_LN	O2a2b1a2a2b
N894	Han_HeB	O2a2b1a2a2a1a
N895	Han_SD	O2a2b1a2a2a1
N896	Han_HeB	O2a2b1a2a2a
N897	Han_GS	O2a2b1a2a2a
N898	Han_CQ	O2a2b1a2a2a
N899	Han_SD	O2a2b1a2a2a
N900	Han_CQ	O2a2b
N901	Han_ZJ	O2a2b2a1a
N902	Manchu	O2a2b2a1a2
N903	Han_TJ	O2a2b2a1a2
N904	Han_ZJ	O2a2b2a1a1
N905	Han_ZJ	O2a2b2a1a1
N906	Han_YN	O2a2b2a1a1
N907	Han_HeB	O2a2b2a1b
N908	Han_HLJ	O2a2b2a1b
N909	Han_SX	O2a2b2a1b
N910	Han_LN	O2a2b2a1b
N911	Han_HN	O2a2b2a1b
N912	Han_JS	O2a2b2a1b1
N913	Han_HeB	O2a2b2a1b1
N914	Han_HeB	O2a2b2a1b1
N915	Han_HeB	O2a2b2a1b1
N916	Han_LN	O2a2b2a1b1
N917	Han_SD	O2a2b2a1b1
N918	Han_LN	O2a2b2a1b1
N919	Han_BJ	O2a2b2a1b1
N920	Han_SD	O2a2b2a1b1
N921	Han_HLJ	O2a2b2a1b1
N922	Han_SD	O2a2b2a1b1
N923	Han_HLJ	O2a2b2a1b1
N924	Han_BJ	O2a2b2a1b1
N925	Han_TJ	O2a2b2a1b1
N926	Han_HLJ	O2a2b2a1b1
N927	Han_LN	O2a2b2a1b1
N928	Han_SD	O2a2b2a1b1
N929	Manchu	O2a2b2a1b1
N930	Han_HeB	O2a2b2a1b1
N931	Han_JS	O2a2b2a1b1
N932	Han_JL	O2a2b2a1b1
N933	Han_SaX	O2a2b2a1b1
N934	Han_LN	O2a2b2a1b1
N935	Han_JL	O2a2b2a1b
N936	Han_HeB	O2a2b2a2a2
N937	Han_JS	O2a2b2a2a
N938	Han_HB	O2a2b2a2a
N939	Han_SX	O2a2b2a2b
N940	Han_HeB	O2a2b2a2b
N941	Han_ZJ	O2a2b2a2b1
N942	Han_HeB	O2a2b2b1
N943	Han_SD	O2a2b2b1
N944	Han_JS	O2a2b2b
N945	Han_LN	O2a2a1a2a1a1
N946	Han_SD	O2a2a1a2a1a1
N947	Han_HN	O2a2a1a2a1a1
N948	Han_JS	O2a2a1a2a1a1a2a1
N949	Han_HN	O2a2a1a2a1a1a2a1a1
N950	Han_GZ	O2a2a1a2a1a1a2a1a1
N951	Han_GZ	O2a2a1a2a1a1a2a
N952	Han_GD	O2a2a1a2a1a1
N953	Han_JL	O2a2a1a2a1a1
N954	Han_HeB	O2a2a1a2a1a1
N955	Han_HN	O2a2a1a2a1a1
N956	Han_JL	O2a2a1a2a1a1
N957	Han_JS	O2a2a1a1a1
N958	Han_SD	O2a2a1a1b2b
N959	Han_GZ	O2a2a1a1b2
N960	Han_HN	O2a2a1a1b
N961	Han_LN	O2a2a1a1b
N962	Han_GZ	O2a2a1a1b
N963	Han_FJ	O2a2a2
N964	Han_FJ	O2a2
N965	Han_SC	O2a2a2
N966	Han_SD	O2a2a2
N967	Han_JX	O2a2a2
N968	Han_JX	O2a2a2
N969	Han_JX	O2a2a2
N970	Han_HuN	O2b1b
N971	Han_HuN	O2b1b
N972	Han_HeB	O2b1a
N973	Han_JS	O2b1a
N974	Han_JS	O2b1a
N975	Han_AH	O2b1a
N976	Han_HeB	O2b1a
N977	Han_HeB	O2b1a
N978	Han_TJ	O2b1a1a1
N979	Han_TJ	O2b1a1a1
N980	Han_SD	O2b1a1a1
N981	Han_SD	O2b1a1a1b
N982	Han_SD	O2b1a1a1
N983	Han_SaX	O2b1a1a1
N984	Han_HN	O2b1a1a1
N985	Han_JS	O2b1a1a1
N986	Han_SD	O2b1a1a1
N987	Han_SD	O2b1a1a1a1
N988	Han_JS	O2b1a1a1a1
N989	Han_JX	O2b1a1a1
N990	Han_SX	O2b1a1a1
N991	Han_HN	O2b1a1a1
N992	Han_SaX	O2b1a1
N993	Han_BJ	O2b1a1
N994	Han_JX	O2b1a
N995	Han_BJ	O2b1a
N996	Han_GD	O2b2
N997	Han_JL	Q1a2a2
N998	Han_HLJ	Q1a2a2
N999	Han_SX	Q1a1a1
N1000	Han_HeB	Q1a1a1
N1001	Han_SC	Q1a1a1
N1002	Han_HN	Q1a1a1
N1003	Hui	Q1a1a1
N1004	Han_HN	Q1a1a1
N1005	Han_SX	Q1a1a1a
N1006	Han_SaX	Q1a1a1a
N1007	Han_HeB	Q1a1a1a
N1008	Han_SC	Q1a1a1a
N1009	Han_CQ	Q1a1a1a
N1010	Han_ZJ	Q1a1a1a
N1011	Han_YN	Q1a1a1a
N1012	Han_SD	Q1a1a1a1
N1013	Han_SD	Q1a1a1a1
N1014	Han_HN	Q1a1a1a1
N1015	Han_SD	Q1a1a1a1
N1016	Han_SC	Q1a1a1b
N1017	Han_SC	Q1a1a1b
N1018	Han_SD	Q1b2b1b
N1019	Han_SD	Q1b1a3a1a
N1020	Han_HLJ	Q1b1a3a
N1021	Han_HeB	Q1b1a3a
N1022	Han_SaX	Q1b1a3b
N1023	Han_SD	Q1b1a3b
N1024	Han_SD	Q1b1a3b
N1025	Han_SX	Q1b1a3b
N1026	Han_HeB	R1a1a1b2a1
N1027	Han_AH	R1a1a1b2a1
N1028	Hui	R1a1a1b2a1
N1029	Hui	R1a1a1b2a1
N1030	Hui	R1a1a1b2a1
N1031	Han_LN	R1a1a1b2a
N1032	Han_BJ	R1a1a1b2a2
N1033	Han_BJ	R1b1a1a
CoLao566	Colao_Ha_Giang	O1b1a1a1b
CoLao567	Colao_Ha_Giang	O2a2a1a2a1a2
CoLao568	Colao_Ha_Giang	O1b1a1a1b
CoLao569	Colao_Ha_Giang	O1b1a1a1b
CoLao570	Colao_Ha_Giang	O1b1a1a1b
CoLao571	Colao_Ha_Giang	O1b1a1a1b
CoLao572	Colao_Ha_Giang	O1b1a1a1b
CoLao573	Colao_Ha_Giang	O1b1a1a1b
CoLao574	Colao_Ha_Giang	O1b1a1a1b
CoLao575	Colao_Ha_Giang	C1b1a2b
CoLao576	Colao_Ha_Giang	O1b1a1a1b
CoLao577	Colao_Ha_Giang	O1b1a1a1b
CoLao578	Colao_Ha_Giang	O1b1a1a1b
CoLao580	Colao_Ha_Giang	O1b1a1a1b
CoLao581	Colao_Ha_Giang	O1b1a1a1b
CoLao582	Colao_Ha_Giang	O1b1a1a1b
CoLao584	Colao_Ha_Giang	O1b1a1a1b
CoLao585	Colao_Ha_Giang	O1b1a1a1b
CoLao586	Colao_Ha_Giang	O1b1a1a
CoLao587	Colao_Ha_Giang	O1b1a1a
CoLao588	Colao_Ha_Giang	O1b1a1a
CoLao589	Colao_Ha_Giang	O1b1a1a
CoLao590	Colao_Ha_Giang	O1b1a1a
CoLao591	Colao_Ha_Giang	O1b1a1a
CoLao592	Colao_Ha_Giang	O1b1a1a
CoLao593	Colao_Ha_Giang	O2a1c1a1
CoLao594	Colao_Ha_Giang	O1a1a1b2
CoLao595	Colao_Ha_Giang	N1
CoLao596	Colao_Ha_Giang	O1b1a1a
CoLao597	Colao_Ha_Giang	N1
CoLao598	Colao_Ha_Giang	O1b1a1a
CoLao599	Colao_Ha_Giang	O1a1a1b2
CoLao600	Colao_Ha_Giang	N1
CoLao601	Colao_Ha_Giang	O1b1a1a
Dao50	Dao_Ha_Giang	O2a2a1a2a1a
Dao51	Dao_Ha_Giang	O2a2b2a1a
Dao52	Dao_Ha_Giang	O1a1a1a1a
Dao623	Dao_Ha_Giang	F
Dao624	Dao_Ha_Giang	O2a2b1a2a1
Dao625	Dao_Ha_Giang	O1b1a1a1a1a
Dao626	Dao_Ha_Giang	O2a2b1a2a1
Dao627	Dao_Ha_Giang	O2a2b1a2a1
Dao628	Dao_Ha_Giang	O2a2b2a1a
Dao629	Dao_Ha_Giang	O2a2b1a2a1
Dao630	Dao_Ha_Giang	O2a2b1a2a1
Dao631	Dao_Ha_Giang	N1
Dao632	Dao_Ha_Giang	C1b1a2b
Dao633	Dao_Ha_Giang	O2a2b1a2a1
Dao634	Dao_Ha_Giang	O2a2b1a2a1
Dao635	Dao_Ha_Giang	N1
Dao636	Dao_Ha_Giang	O2a2a1a2a1a
Dao637	Dao_Ha_Giang	O1b1a1a1a1a
Dao638	Dao_Ha_Giang	O2a2b1a2a1
Dao639	Dao_Ha_Giang	O2a2b2a1a
Dao640	Dao_Ha_Giang	O2a2b1a2a1
Dao641	Dao_Ha_Giang	O2a2b1a2a1
Dao642	Dao_Ha_Giang	N1
Dao643	Dao_Ha_Giang	O1a1a2a
Dao645	Dao_Ha_Giang	O2a2b2a1a
Dao646	Dao_Ha_Giang	O1b1a1a1b
Dao647	Dao_Ha_Giang	O2a2b2a1a
Dao648	Dao_Ha_Giang	O2a2b1a2a1
Dao649	Dao_Ha_Giang	O1b1a1a1a2a2
Dao650	Dao_Ha_Giang	O2a2b2a1a
Dao651	Dao_Ha_Giang	O1a1a1a1a
Dao652	Dao_Ha_Giang	O1b1a1a1a1a
Dao653	Dao_Ha_Giang	O1b1a1a1b
Dao654	Dao_Ha_Giang	O1b1a1a1b
Dao655	Dao_Ha_Giang	O1a1a2a
Dao656	Dao_Ha_Giang	O1b1a1a1b
Dao657	Dao_Ha_Giang	O1b1a1a1a1a
Dao658	Dao_Ha_Giang	O2a2a1a2a1a2
Dao659	Dao_Ha_Giang	O1b1a1a1a1a
Dao660	Dao_Ha_Giang	O1b1a1a1b
Dao661	Dao_Ha_Giang	O2a2b1a2a1
Dao662	Dao_Ha_Giang	O1b1a1a1a2a2
Dao663	Dao_Ha_Giang	O1b1a1a1a2a2
Ede102	Ede_Dak_Lak	O1b1a1a1a1a
Ede112	Ede_Phu_Yen	O1b1a1a1b
Ede123	Ede_Dak_Lak	O1b1a1a1b
Ede61	Ede_Dak_Lak	O1b1a1a1b
Ede736	Ede_Dak_Lak	O1b1a1a1b
Ede737	Ede_Dak_Nong	O1b1a1a1b
Ede738	Ede_Dak_Lak	O2a2a1a2a1a
Ede739	Ede_Dak_Lak	O1b1a1a1b
Ede74	Ede_Dak_Lak	R1a1a1b
Ede740	Ede_Dak_Lak	O1b1a1a1b
Ede741	Ede_Dak_Nong	O1b1a1a1b
Ede742	Ede_Dak_Lak	R1a1a1b2a2a
Ede743	Ede_Dak_Lak	O1b1a1a1b
Ede744	Ede_Dak_Lak	O1b1a1a1b1a
Ede745	Ede_Dak_Lak	O1b1a1a1b
Ede746	Ede_Phu_Yen	O1b1a1a1b1a
Ede747	Ede_Dak_Lak	R2
Ede748	Ede_Dak_Lak	O1b1a1a1a1a1b
Ede749	Ede_Dak_Lak	D
Ede750	Ede_Dak_Lak	O1b1a1a1b
Ede88	Ede_Dak_Lak	O2a2a1a2a1a
Ede90	Ede_Dak_Lak	O1b1a1a1b
Ede95	Ede_Dak_Lak	O1b1a1a1b
Ede97	Ede_Dak_Lak	O1b1a1a1b
Giarai100	Giarai_Gia_Lai	O1b1a1a1b
Giarai104	Giarai_Gia_Lai	O1b1a1a1b
Giarai107	Giarai_Gia_Lai	O1b1a1a1b1a
Giarai124	Giarai_Gia_Lai	L1a1
Giarai134	Giarai_Gia_Lai	O2a2a1a2a2
Giarai60	Giarai_Gia_Lai	O1b1a1a1b
Giarai67	Giarai_Gia_Lai	O1b1a1a1b
Giarai716	Giarai_Gia_Lai	O2a2b1a1a
Giarai717	Giarai_Gia_Lai	O1b1a1a1b
Giarai718	Giarai_Gia_Lai	O1b1a1a1b
Giarai719	Giarai_Gia_Lai	O1b1a1a1b
Giarai721	Giarai_Gia_Lai	O1b1a1a1b
Giarai722	Giarai_Gia_Lai	O1b1a1a1b
Giarai723	Giarai_Gia_Lai	O1b1a1a1b
Giarai724	Giarai_Gia_Lai	O1b1a1a1b
Giarai725	Giarai_Kon_Tum	O1b1a1a1b
Giarai726	Giarai_Gia_Lai	O1b1a1a1b
Giarai727	Giarai_Gia_Lai	O2a2a1a2a2
Giarai728	Giarai_Gia_Lai	O2a2a1a2a1a
Giarai729	Giarai_Gia_Lai	O2a2a1a2a2
Giarai730	Giarai_Gia_Lai	O1b1a1a1b
Giarai733	Giarai_Gia_Lai	C1b1a1a1a
Giarai734	Giarai_Gia_Lai	O1b1a1a1b
Giarai735	Giarai_Kon_Tum	R2
Giarai81	Giarai_Gia_Lai	O1b1a1a1a1a
Giarai91	Giarai_Gia_Lai	R1a1a1b
Giarai93	Giarai_Gia_Lai	O1b1a1a1b
HaNhi136	Hanhi_Lai_Chau	O2a2b1a1a1a2a
HaNhi312	Hanhi_Lai_Chau	O1a1a2a
HaNhi313	Hanhi_Lai_Chau	O2a2b1a1a1a2a
HaNhi314	Hanhi_Lai_Chau	O1a1a2a
HaNhi315	Hanhi_Lai_Chau	O2a2b1a1a1a2a
HaNhi317	Hanhi_Lai_Chau	F
HaNhi318	Hanhi_Lai_Chau	O2a2b1a1a1a2a
HaNhi319	Hanhi_Lai_Chau	O2a2b1a1a1a2a
HaNhi320	Hanhi_Lai_Chau	F
HaNhi321	Hanhi_Lai_Chau	O1b1a1a1a1a1b
HaNhi322	Hanhi_Lai_Chau	O1b1a1a1a1a1b
HaNhi323	Hanhi_Lai_Chau	O1b1a1a1a2a1a
HaNhi324	Hanhi_Lai_Chau	O1b1a2a1
HaNhi325	Hanhi_Lai_Chau	O1b1a2a1
HaNhi326	Hanhi_Lai_Chau	O1b1a2a1
HaNhi327	Hanhi_Lai_Chau	F
HaNhi328	Hanhi_Lai_Chau	O1b1a1a1a2a1a
HaNhi329	Hanhi_Lai_Chau	F
HaNhi330	Hanhi_Lai_Chau	O2a2b1a1a1a2a
HaNhi331	Hanhi_Lai_Chau	O2a2b1a1a1a2a
HaNhi332	Hanhi_Lai_Chau	O2a2b1a1a1a2a
HaNhi333	Hanhi_Lai_Chau	C2e1a
HaNhi334	Hanhi_Lai_Chau	O2a2b1a1a1a2a
HaNhi335	Hanhi_Lai_Chau	C2e1a1
HaNhi336	Hanhi_Lai_Chau	N1
HaNhi337	Hanhi_Lai_Chau	O2a2b1a1a1a2a
HaNhi338	Hanhi_Lai_Chau	C2e1a1
HaNhi339	Hanhi_Lai_Chau	N1
HaNhi340	Hanhi_Lai_Chau	F
HaNhi341	Hanhi_Lai_Chau	O2a2b1a1a1a2a
HaNhi44	Hanhi_Lai_Chau	C2e1a1
HaNhi45	Hanhi_Lai_Chau	O2a2b1a1a1a2a
HaNhi46	Hanhi_Lai_Chau	N1
HMong194	Hmong_Dien_Bien	C1b1a2b
HMong195	Hmong_Dien_Bien	C1b1a2b
HMong196	Hmong_Dien_Bien	C1b1a2b
HMong197	Hmong_Dien_Bien	C1b1a2b
HMong198	Hmong_Dien_Bien	C1b1a2b
HMong199	Hmong_Dien_Bien	O2a2a1a2a1a2
HMong200	Hmong_Dien_Bien	O1b1a1a1b
HMong201	Hmong_Dien_Bien	O1b1a1a1b
HMong202	Hmong_Dien_Bien	O2a2a1a2a1a2
HMong203	Hmong_Dien_Bien	D1
HMong204	Hmong_Dien_Bien	D1
HMong205	Hmong_Dien_Bien	C2e1b1
HMong206	Hmong_Dien_Bien	C1b1a2b
HMong207	Hmong_Dien_Bien	O1b1a1a1b
HMong208	Hmong_Dien_Bien	C2e1b1
HMong209	Hmong_Dien_Bien	O1b1a1a1b
HMong210	Hmong_Dien_Bien	C2e2
HMong211	Hmong_Dien_Bien	C2e1b1
HMong212	Hmong_Dien_Bien	D1
HMong213	Hmong_Dien_Bien	C1b1a2b
HMong214	Hmong_Dien_Bien	C2e1b1
HMong215	Hmong_Dien_Bien	O2a2a1a2a1a2
HMong216	Hmong_Dien_Bien	C2e2
HMong217	Hmong_Dien_Bien	O2a2a1a2a1a2
HMong218	Hmong_Dien_Bien	O2a2a1a2a1a2
HMong219	Hmong_Dien_Bien	D1
HMong220	Hmong_Dien_Bien	C2e1b1
HMong221	Hmong_Dien_Bien	C2e1b1
HMong222	Hmong_Dien_Bien	D1
HMong223	Hmong_Dien_Bien	O1b1a1a1b
HMong224	Hmong_Dien_Bien	C1b1a2b
HMong225	Hmong_Dien_Bien	C1b1a2b
HMong226	Hmong_Dien_Bien	C1b1a2b
HMong227	Hmong_Dien_Bien	O1b1a1a1b
HMong228	Hmong_Dien_Bien	C2e1b1
HMong229	Hmong_Dien_Bien	C2e2
HMong230	Hmong_Dien_Bien	C2e1b1
HMong231	Hmong_Dien_Bien	O1a1a2a
HMong232	Hmong_Dien_Bien	O2a2a1a2a1a2
HMong233	Hmong_Dien_Bien	O1a1a2a
HMong234	Hmong_Dien_Bien	O1b1a1a1b
Kinh01	Kinh_Ha_Noi	C2e1a1
Kinh02	Kinh_Ha_Noi	C2e1b2
Kinh03	Kinh_Bac_Ninh	O1b1a1a1b1a
Kinh04	Kinh_Ha_Noi	O1b1a1a
Kinh05	Kinh_Ha_Noi	O2a1c1a5
Kinh06	Kinh_Ha_Noi	O1b1a1a1b
Kinh07	Kinh_Ha_Noi	O1b1a1a1a1a
Kinh08	Kinh_Ha_Noi	O2a1c1a6a1
Kinh09	Kinh_Ha_Noi	H1a2a
Kinh10	Kinh_Ha_Noi	O1b1a1a1a1a
Kinh11	Kinh_Ha_Noi	Q1a1a1
Kinh12	Kinh_Ha_Noi	O1a1a
Kinh13	Kinh_Ha_Noi	O1b1a1a1a1a
Kinh14	Kinh_Ha_Noi	O2a2a1a2a2
Kinh15	Kinh_Ha_Noi	N1
Kinh16	Kinh_Ha_Noi	O1b1a1a1a1a
Kinh17	Kinh_Nam_Dinh	O1b1a1a1a1a1b
Kinh18	Kinh_Nam_Dinh	O1b1a1a1a1a
Kinh19	Kinh_Lao_Cai	O2a2a1a2a2
Kinh20	Kinh_Bac_Ninh	O2a1c1a6a1
Kinh21	Kinh_Nam_Dinh	O1b1a1a1a1a
Kinh22	Kinh_Nam_Dinh	O2a2a1a2a2
Kinh23	Kinh_Ha_Noi	O2a1c1a6a1
Kinh24	Kinh_Ha_Noi	C2e1b2
Kinh25	Kinh_Ha_Noi	O2a2b1a1a
Kinh26	Kinh_Ha_Noi	Q1a1a1
Kinh27	Kinh_Hai_Phong	O2a1c1a
Kinh28	Kinh_Ha_Noi	C2e2
Kinh29	Kinh_Ha_Noi	O2a1c1a5
Kinh30	Kinh_Ha_Noi	O2a2b1a2a1
Kinh31	Kinh_Ha_Noi	O2a1c1a6a1
Kinh32	Kinh_Ha_Noi	C2e1b2
Kinh33	Kinh_Ha_Noi	O1b1a1a1a1a
Kinh34	Kinh_Ha_Noi	O1b1a1a1b
Kinh699	Kinh_Ha_Noi	O1b1a1a1a1a
Kinh700	Kinh_Ha_Noi	O2a2b1a1a
Kinh701	Kinh_Ha_Noi	O2a2a1a2a2
Kinh702	Kinh_Ha_Noi	O1b1a1a1b
Kinh703	Kinh_Ha_Noi	O1b1a1a1a1b2
Kinh704	Kinh_Ha_Noi	O1b1a1a1a1a
Kinh705	Kinh_Ha_Noi	O2a2b1a2a1
Kinh706	Kinh_Ha_Noi	O1b1a1a1b1a
Kinh707	Kinh_Ha_Noi	O1b1a1a1a1b2
Kinh708	Kinh_Ha_Noi	O1b1a1a1b1a
Kinh709	Kinh_Ha_Noi	N1
Kinh710	Kinh_Ha_Noi	O1b1a1a1a1a
Kinh711	Kinh_Ha_Noi	O1b1a1a1a1a
Kinh713	Kinh_Ha_Noi	O1b1a1a1b1a
Kinh714	Kinh_Ha_Noi	O1a1a1b
Kinh715	Kinh_Ha_Noi	O1b1a2a1
LaChi530	Lachi_Ha_Giang	O1a1a2a
LaChi531	Lachi_Ha_Giang	O1b1a1a1a1a1b
LaChi532	Lachi_Ha_Giang	O2a2b1a1a
LaChi533	Lachi_Ha_Giang	O1a1a2a
LaChi534	Lachi_Ha_Giang	O2a2b1a1a
LaChi535	Lachi_Ha_Giang	O1b1a1a1a1a1b
LaChi536	Lachi_Ha_Giang	O1b1a1a1a1a1b
LaChi537	Lachi_Ha_Giang	O1b1a1a1a1a1b
LaChi538	Lachi_Ha_Giang	O1a1a2a
LaChi539	Lachi_Ha_Giang	O1b1a1a1a1a1b
LaChi540	Lachi_Ha_Giang	O2a2b1a1a
LaChi541	Lachi_Ha_Giang	O2a2b1a1a
LaChi542	Lachi_Ha_Giang	O1a1a2a
LaChi543	Lachi_Ha_Giang	O1b1a1a1a1a1b
LaChi544	Lachi_Ha_Giang	O1a1a2a
LaChi545	Lachi_Ha_Giang	O1a1a2a
LaChi546	Lachi_Ha_Giang	O1a1a2a
LaChi547	Lachi_Ha_Giang	O2a2b1a1a
LaChi548	Lachi_Ha_Giang	O1b1a1a1a1a1b
LaChi549	Lachi_Ha_Giang	O1a1a2a
LaChi550	Lachi_Ha_Giang	O1a1a2a
LaChi551	Lachi_Ha_Giang	O1a1a2a
LaChi552	Lachi_Ha_Giang	O1a1a2a
LaChi553	Lachi_Ha_Giang	O1a1a2a
LaChi554	Lachi_Ha_Giang	O1b1a1a1a1a1b
LaChi555	Lachi_Ha_Giang	O1b1a1a
LaChi556	Lachi_Ha_Giang	O1a1a2a
LaChi557	Lachi_Ha_Giang	O1a1a2a
LaChi558	Lachi_Ha_Giang	O1a1a2a
LaChi559	Lachi_Ha_Giang	O1a1a2a
LaChi560	Lachi_Ha_Giang	O1b1a1a
LaChi561	Lachi_Ha_Giang	O1a1a2a
LaChi562	Lachi_Ha_Giang	O2a2b1a1a
LaChi563	Lachi_Ha_Giang	O2a2b1a1a
LaChi564	Lachi_Ha_Giang	O2a2b1a1a
LaChi565	Lachi_Ha_Giang	O1b1a1a
LaHu342	Lahu_Lai_Chau	O2a2b1a1a1a2a
LaHu343	Lahu_Lai_Chau	O2a2b1a1a1a2a
LaHu344	Lahu_Lai_Chau	N1
LaHu345	Lahu_Lai_Chau	O1b1a1a1a1a
LaHu346	Lahu_Lai_Chau	F
LaHu347	Lahu_Lai_Chau	O1b1a1a1a1a
LaHu348	Lahu_Lai_Chau	F
LaHu349	Lahu_Lai_Chau	F
LaHu350	Lahu_Lai_Chau	O2a2b1a1a1a2a
LaHu351	Lahu_Lai_Chau	O1b1a1a1b
LaHu352	Lahu_Lai_Chau	F
LaHu353	Lahu_Lai_Chau	N1
LaHu354	Lahu_Lai_Chau	O2a2b1a1a1a2a
LaHu355	Lahu_Lai_Chau	F
LaHu356	Lahu_Lai_Chau	O1b1a2
LaHu357	Lahu_Lai_Chau	F
LaHu361	Lahu_Lai_Chau	F
LaHu362	Lahu_Lai_Chau	F
LaHu363	Lahu_Lai_Chau	O1b1a2
LaHu364	Lahu_Lai_Chau	O2a2b1a2a1
LaHu365	Lahu_Lai_Chau	N1
LaHu366	Lahu_Lai_Chau	F
LaHu367	Lahu_Lai_Chau	O1b1a1a1a1a
LaHu368	Lahu_Lai_Chau	O1b1a1a1a1a
LaHu369	Lahu_Lai_Chau	O1b1a1a1b
LaHu370	Lahu_Lai_Chau	N1
LaHu371	Lahu_Lai_Chau	N1
LaHu372	Lahu_Lai_Chau	F
LaHu373	Lahu_Lai_Chau	N1
LaHu374	Lahu_Lai_Chau	O1b1a1a1b
LaHu375	Lahu_Lai_Chau	N1
LoLo458	Lolo_Ha_Giang	O1b1a1a1a1a1b
LoLo459	Lolo_Ha_Giang	D1a1a
LoLo460	Lolo_Ha_Giang	O1b1a1a1a1a1b
LoLo461	Lolo_Ha_Giang	D1a1a
LoLo462	Lolo_Ha_Giang	O1b1a1a1a1a1b
LoLo463	Lolo_Ha_Giang	O1b1a1a1a1a1b
LoLo464	Lolo_Ha_Giang	O1b1a1a1a1a1b
LoLo465	Lolo_Ha_Giang	O2a2a1a2a1a2
LoLo466	Lolo_Ha_Giang	D1a1a
LoLo467	Lolo_Ha_Giang	O1b1a1a1a1a1b
LoLo468	Lolo_Ha_Giang	O1b1a1a1a1a1b
LoLo469	Lolo_Ha_Giang	O1b1a1a1a1a1b
LoLo470	Lolo_Ha_Giang	O1b1a1a1a1a1b
LoLo471	Lolo_Ha_Giang	O1b1a1a1a1a1b
LoLo472	Lolo_Ha_Giang	O1b1a1a1a1a1b
LoLo473	Lolo_Ha_Giang	O1b1a1a1a1a1b
LoLo474	Lolo_Ha_Giang	O1b1a1a1a1a1b
LoLo475	Lolo_Ha_Giang	D1a1a
LoLo476	Lolo_Ha_Giang	D1a1a
LoLo477	Lolo_Ha_Giang	O1b1a1a1a1a1b
LoLo478	Lolo_Ha_Giang	O1b1a1a1a1a1b
LoLo479	Lolo_Ha_Giang	O1b1a1a1a1a1b
LoLo480	Lolo_Ha_Giang	O1b1a1a1a1a1b
LoLo481	Lolo_Ha_Giang	O1b1a1a1a1a1b
LoLo482	Lolo_Ha_Giang	O1b1a1a1a1a1b
LoLo483	Lolo_Ha_Giang	O1b1a1a1a1a1b
LoLo484	Lolo_Ha_Giang	O1b1a1a1a1a1b
LoLo485	Lolo_Ha_Giang	O1b1a1a1a1a1b
LoLo486	Lolo_Ha_Giang	O2a1c1a6a1
LoLo487	Lolo_Ha_Giang	O1b1a1a1a1a1b
LoLo488	Lolo_Ha_Giang	O2a2a1a2a1a2
LoLo489	Lolo_Ha_Giang	D1a1a
LoLo490	Lolo_Ha_Giang	F
LoLo491	Lolo_Ha_Giang	O1b1a1a1a1a1b
LoLo492	Lolo_Ha_Giang	N1
LoLo493	Lolo_Ha_Giang	O1b1a1a1a1a1b
Mang273	Mang_Lai_Chau	O1b1a1a1b1a
Mang274	Mang_Lai_Chau	O1b1a1a1b1a
Mang275	Mang_Lai_Chau	O1b1a1a1b1a
Mang276	Mang_Lai_Chau	O1b1a1a1b1a
Mang277	Mang_Lai_Chau	O1b1a1a1b1a
Mang278	Mang_Lai_Chau	O1b1a1a1b1a
Mang279	Mang_Lai_Chau	O1b1a1a1b1a
Mang280	Mang_Lai_Chau	O1b1a1a1b1a
Mang281	Mang_Lai_Chau	O1b1a1a1b1a
Mang283	Mang_Lai_Chau	O1b1a1a1b1a
Mang284	Mang_Lai_Chau	O1b1a1a1b1a
Mang286	Mang_Lai_Chau	O1b1a1a1b1a
Mang287	Mang_Lai_Chau	O1b1a1a1b1a
Mang288	Mang_Lai_Chau	O1b1a1a1b1a
Mang289	Mang_Lai_Chau	O1b1a1a1b1a
Mang290	Mang_Lai_Chau	O1b1a1a1b1a
Mang291	Mang_Lai_Chau	O1b1a1a1b1a
Mang292	Mang_Lai_Chau	O1b1a1a1b1a
Mang293	Mang_Lai_Chau	O1b1a1a1b1a
Mang294	Mang_Lai_Chau	O1b1a1a1b1a
Mang295	Mang_Lai_Chau	O1b1a1a1b1a
Mang296	Mang_Lai_Chau	O1b1a1a1b1a
Mang297	Mang_Lai_Chau	O1b1a1a1b1a
Mang298	Mang_Lai_Chau	O1b1a1a1b1a
Mang300	Mang_Lai_Chau	O1b1a1a1b1a
Mang301	Mang_Lai_Chau	O1b1a1a1b1a
Mang302	Mang_Lai_Chau	O1b1a1a1b1a
Mang303	Mang_Lai_Chau	O1b1a1a1b1a
Mang304	Mang_Lai_Chau	NO
Mang305	Mang_Lai_Chau	O1b1a1a1b1a
Mang306	Mang_Lai_Chau	O1b1a1a1b1a
Mang307	Mang_Lai_Chau	O1b1a1a1b1a
Mang308	Mang_Lai_Chau	O1b1a1a1b1a
Mang309	Mang_Lai_Chau	O1b1a1a1b1a
Mang310	Mang_Lai_Chau	O1b1a1a1b1a
Mang311	Mang_Lai_Chau	O1b1a1a1b1a
Mang399	Mang_Lai_Chau	O1b1a1a1b1a
Nung47	Nung_Ha_Giang	O1a1a
Nung48	Nung_Ha_Giang	C1b1a2b
Nung49	Nung_Cao_Bang	O2a2b1a1a
Nung664	Nung_Ha_Giang	O1b1a1a1a1a1a1a
Nung665	Nung_Ha_Giang	O1b1a1a1b
Nung666	Nung_Ha_Giang	O1b1a1a1a1a1a1a
Nung667	Nung_Ha_Giang	O1b1a1a1a1a1a1a
Nung668	Nung_Ha_Giang	N1
Nung669	Nung_Ha_Giang	D1a1a
Nung670	Nung_Ha_Giang	O1b1a1a1b
Nung671	Nung_Ha_Giang	D1a1a
Nung672	Nung_Ha_Giang	O1b1a1a1a1a1a1a
Nung673	Nung_Ha_Giang	O1b1a1a1b
Nung674	Nung_Ha_Giang	O1b1a1a1a1a1a1a
Nung675	Nung_Ha_Giang	O1b1a1a1a2a2
Nung676	Nung_Ha_Giang	O1b1a1a1a1a1a1a
Nung677	Nung_Ha_Giang	D1a1a
Nung678	Nung_Ha_Giang	O1b1a1a1b
Nung679	Nung_Ha_Giang	O1b1a1a1a1a1a1a
Nung68	Nung_Ha_Giang	O1b1a1a1a1a1a1a
Nung680	Nung_Ha_Giang	O1b1a1a1a1a1b
Nung683	Nung_Ha_Giang	O2a2a1
Nung684	Nung_Ha_Giang	O2a2a1
Nung685	Nung_Ha_Giang	O1b1a1a1a1a1a1a
Nung686	Nung_Ha_Giang	O1b1a2
Nung687	Nung_Ha_Giang	O1b1a2
Nung688	Nung_Ha_Giang	O1b1a2
Nung689	Nung_Ha_Giang	O2a2a1
Nung690	Nung_Ha_Giang	O1b1a1a1b
Nung691	Nung_Ha_Giang	O2a1c1a6a1
Nung692	Nung_Ha_Giang	O1b1a2
Nung693	Nung_Ha_Giang	O1b1a2
Nung694	Nung_Ha_Giang	O1b1a2
Nung695	Nung_Ha_Giang	O1b1a1a1a1a1b
Nung696	Nung_Ha_Giang	O1b1a1a1a1a1b
Nung697	Nung_Ha_Giang	O1b1a1a1b
Nung698	Nung_Ha_Giang	O1b1a1a
PaThen494	Pathen_Ha_Giang	O2a2a1a2a1a2
PaThen495	Pathen_Ha_Giang	O2a1c1b2
PaThen496	Pathen_Ha_Giang	O2a2a1a2a1a2
PaThen497	Pathen_Ha_Giang	O2a2a1a2a1a2
PaThen498	Pathen_Ha_Giang	O2a2a1a2a1a2
PaThen499	Pathen_Ha_Giang	C1b1a2b
PaThen500	Pathen_Ha_Giang	O2a1c1b2
PaThen501	Pathen_Ha_Giang	C2e2
PaThen502	Pathen_Ha_Giang	C2e2
PaThen503	Pathen_Ha_Giang	O2a2a1a2a1a2
PaThen504	Pathen_Ha_Giang	O1b1a1a1a1a
PaThen505	Pathen_Ha_Giang	C2e2
PaThen506	Pathen_Ha_Giang	O2a2a1a2a1a2
PaThen507	Pathen_Ha_Giang	O1b1a1a1a1a
PaThen508	Pathen_Ha_Giang	O1a1a1a1a
PaThen509	Pathen_Ha_Giang	O2a2a1a2a1a2
PaThen510	Pathen_Ha_Giang	O2a1c1a1a1b
PaThen511	Pathen_Ha_Giang	D1
PaThen512	Pathen_Ha_Giang	O1b1a1a
PaThen513	Pathen_Ha_Giang	O2a1c1b2
PaThen514	Pathen_Ha_Giang	O2a2a1a2a1a2
PaThen515	Pathen_Ha_Giang	O2a2a1a2a1a2
PaThen516	Pathen_Ha_Giang	O1a1a1a1a
PaThen517	Pathen_Ha_Giang	O2a2b1a1a
PaThen518	Pathen_Ha_Giang	C2e2
PaThen519	Pathen_Ha_Giang	O1b1a1a
PaThen520	Pathen_Ha_Giang	O2a2a1a2a1a2
PaThen521	Pathen_Ha_Giang	O2a2a1a2a1a2
PaThen522	Pathen_Ha_Giang	O2a2a1a2a1a2
PaThen523	Pathen_Ha_Giang	O2a2a1a2a1a2
PaThen524	Pathen_Ha_Giang	O1a1a1a1a
PaThen525	Pathen_Ha_Giang	C2e2
PaThen526	Pathen_Ha_Giang	O2a2a1a2a1a2
PaThen527	Pathen_Ha_Giang	O2a2a1a2a1a2
PaThen528	Pathen_Ha_Giang	O1b1a1a1a1a
PaThen529	Pathen_Ha_Giang	O2a2a1a2a1a2
PhuLa141	Phula_Lao_Cai	O2b
PhuLa142	Phula_Lao_Cai	O1b1a1a1b
PhuLa143	Phula_Lao_Cai	O2a2a1a2a1a2
PhuLa144	Phula_Lao_Cai	F
PhuLa145	Phula_Lao_Cai	F
PhuLa146	Phula_Lao_Cai	F
PhuLa147	Phula_Lao_Cai	F
PhuLa148	Phula_Lao_Cai	O1b1a1a1b
PhuLa149	Phula_Lao_Cai	O1b1a1a1b
PhuLa150	Phula_Lao_Cai	O1b1a1a1b
PhuLa151	Phula_Lao_Cai	F
PhuLa152	Phula_Lao_Cai	F
PhuLa153	Phula_Lao_Cai	F
PhuLa154	Phula_Lao_Cai	F
PhuLa602	Phula_Ha_Giang	F
PhuLa603	Phula_Ha_Giang	F
PhuLa604	Phula_Ha_Giang	F
PhuLa605	Phula_Ha_Giang	F
PhuLa606	Phula_Ha_Giang	F
PhuLa607	Phula_Ha_Giang	F
PhuLa608	Phula_Ha_Giang	F
PhuLa609	Phula_Ha_Giang	F
PhuLa610	Phula_Ha_Giang	F
PhuLa611	Phula_Ha_Giang	F
PhuLa612	Phula_Ha_Giang	O2a2b1a1a
PhuLa613	Phula_Ha_Giang	O2a2b1a1a
PhuLa614	Phula_Ha_Giang	F
PhuLa615	Phula_Ha_Giang	F
PhuLa616	Phula_Ha_Giang	O2a2b1a1a
PhuLa617	Phula_Ha_Giang	F
PhuLa618	Phula_Ha_Giang	F
PhuLa619	Phula_Ha_Giang	F
PhuLa620	Phula_Ha_Giang	F
PhuLa621	Phula_Ha_Giang	F
PhuLa622	Phula_Ha_Giang	F
SiLa427	Sila_Lai_Chau	O1b1a2a1
SiLa428	Sila_Lai_Chau	C2e1a
SiLa429	Sila_Lai_Chau	O1b1a2a1
SiLa430	Sila_Lai_Chau	C2e1a
SiLa431	Sila_Lai_Chau	O1b1a2a1
SiLa432	Sila_Lai_Chau	O1b1a2a1
SiLa433	Sila_Lai_Chau	O1b1a2a1
SiLa434	Sila_Lai_Chau	O1b1a2a1
SiLa435	Sila_Lai_Chau	O1b1a2a1
SiLa436	Sila_Lai_Chau	C2e1a
SiLa437	Sila_Lai_Chau	O1b1a2a1
SiLa438	Sila_Lai_Chau	O1b1a2a1
SiLa439	Sila_Lai_Chau	O1b1a2a1
SiLa440	Sila_Lai_Chau	O1b1a2a1
SiLa441	Sila_Lai_Chau	O1b1a2a1
SiLa442	Sila_Lai_Chau	O1b1a2a1
SiLa443	Sila_Lai_Chau	O1b1a2a1
SiLa444	Sila_Lai_Chau	O1b1a2a1
SiLa445	Sila_Lai_Chau	O1b1a2a1
SiLa446	Sila_Lai_Chau	O1b1a2a1
SiLa447	Sila_Lai_Chau	O1b1a2a1
SiLa448	Sila_Lai_Chau	O1b1a2a1
SiLa449	Sila_Lai_Chau	O1b1a2a1
SiLa450	Sila_Lai_Chau	O1a1a2a
SiLa451	Sila_Lai_Chau	N1
SiLa452	Sila_Lai_Chau	O1b1a2a1
SiLa455	Sila_Lai_Chau	O1b1a2a1
SiLa456	Sila_Lai_Chau	O1b1a2a1
SiLa457	Sila_Lai_Chau	O1b1a2a1
Tay103	Tay_Dak_Nong	O1b1a1a1b
Tay129	Tay_Dak_Lak	O1b1a1a1a2a2
Tay135	Tay_Lao_Cai	O1b1a2
Tay138	Tay_Lao_Cai	O1b1a1a1b
Tay155	Tay_Lao_Cai	O1b1a1a
Tay156	Tay_Lao_Cai	O1b1a1a1a1a
Tay157	Tay_Lao_Cai	O1b1a1a1a1a
Tay158	Tay_Lao_Cai	O1b1a1a1b
Tay159	Tay_Lao_Cai	O1b1a1a
Tay160	Tay_Lao_Cai	F
Tay161	Tay_Lao_Cai	O1b1a1a
Tay162	Tay_Lao_Cai	O1b1a1a
Tay163	Tay_Lao_Cai	O1b1a1a1b
Tay164	Tay_Lao_Cai	O1b1a1a1b
Tay165	Tay_Lao_Cai	O1b1a1a1b
Tay166	Tay_Lao_Cai	O1b1a1a1b
Tay167	Tay_Lao_Cai	O2a2b1a1a
Tay168	Tay_Lao_Cai	F
Tay169	Tay_Lao_Cai	O2a2a1a2a
Tay170	Tay_Lao_Cai	O2a2b1a1a1a1
Tay171	Tay_Lao_Cai	O2a2b1a1a
Tay172	Tay_Lao_Cai	O1a1a1a1a
Tay173	Tay_Lao_Cai	O1a1a1a1a
Tay174	Tay_Lao_Cai	O2a2b1a1a
Tay175	Tay_Lao_Cai	O2a2a1a2a
Tay176	Tay_Lao_Cai	O2a2b1a1a
Tay177	Tay_Lao_Cai	O2a2b1a1a
Tay178	Tay_Lao_Cai	F
Tay378	Tay_Cao_Bang	O1b1a1a1a2a2
Tay379	Tay_Cao_Bang	O1b1a1a1b
Tay380	Tay_Lang_Son	O1b1a1a1a2a2
Tay387	Tay_Quang_Ninh	O1a1a2a
Tay388	Tay_Bac_Kan	O1b1a1a1a1a1b
Tay390	Tay_Cao_Bang	O1b1a1a
Tay391	Tay_Lang_Son	N1
Tay392	Tay_Lang_Son	O1b1a1a
Tay394	Tay_Cao_Bang	O1b1a1a1b
Tay395	Tay_Yen_Bai	O1b1a1a1a1b
Tay396	Tay_Yen_Bai	O1b1a1a1b
Tay397	Tay_Cao_Bang	O1b1a1a1b
Tay401	Tay_Lang_Son	O2a2b1a1a3a
Tay406	Tay_Cao_Bang	O1b1a1a
Tay72	Tay_Dak_Nong	O1b1a1a1b
Tay78	Tay_Dak_Lak	O1a1a1a1a
Tay82	Tay_Dak_Nong	O1b1a1a1a1a1b
Tay84	Tay_Lam_Dong	O2a2b
Tay87	Tay_Thai_Nguyen	O2a2a1a2a2
Thai130	Thai_Thanh_Hoa	O1b1a1a1a1a
Thai136	Thai_Thanh_Hoa	O1b1a1a1a2a1a
Thai248	Thai_Dien_Bien	O1b1a1a
Thai249	Thai_Dien_Bien	O2a2a1b
Thai250	Thai_Dien_Bien	O1b1a1a1b
Thai251	Thai_Dien_Bien	O1b1a1a
Thai252	Thai_Dien_Bien	F
Thai253	Thai_Dien_Bien	O1b1a1a1b1a
Thai254	Thai_Dien_Bien	O2a2a1a2a1a
Thai255	Thai_Dien_Bien	O2a2b1a1a
Thai257	Thai_Dien_Bien	O1b1a1a
Thai258	Thai_Dien_Bien	O1b1a1a
Thai262	Thai_Dien_Bien	O2a2a1b
Thai263	Thai_Dien_Bien	O2
Thai268	Thai_Dien_Bien	O1b1a1a
Thai269	Thai_Dien_Bien	O1b1a1a
Thai270	Thai_Dien_Bien	O1b1a1a1b
Thai271	Thai_Dien_Bien	O1b1a1a1b
Thai272	Thai_Dien_Bien	O2
Thai393	Thai_Lai_Chau	O1b1a1a1a2a1a
Thai55	Thai_Lai_Chau	O1b1a1a1b
Thai56	Thai_Lai_Chau	O2a2b1a1a
Thai57	Thai_Nghe_An	O1b1a1a
Thai99	Thai_Lam_Dong	O1b1a1a1b
11HMS105	BlackHmong1	O2a2a1a2a1a
15HMS109	BlackHmong1	O2a2a1a2a1a2
17HMS111	BlackHmong1	O2a2a1a2a1a2
18HMS113	BlackHmong1	O2a2a1a2a1a2
1HMSN	BlackHmong1	O2a2a1a2a1a2
21HMS115	BlackHmong1	D
27HMS117	BlackHmong1	O2a2a1a2a1a2
2HMSN	BlackHmong1	D
3HMS101	BlackHmong1	O2a2a1a2a1a2
8HMS103	BlackHmong1	O2a2a1a2a1a2
HM111	BlackHmong1	O1b1a1a
HM115	BlackHmong1	O2a2a1a2a1a2
HM117	BlackHmong1	O2a2a1a2a1a2
HM121	BlackHmong1	O2a2a1a2a1a2
HM123	BlackHmong1	O2a2a1a2a1a2
HM127	BlackHmong1	O2a2a1a2a1a2
HM131	BlackHmong1	O2a2a1a2a1a2
HM137	BlackHmong1	O2a2a1a2a1a2
HM139	BlackHmong1	O2a2a1a2a1a2
HM141	BlackHmong1	O2a2a1a2a1a2
HM149	BlackHmong1	O2a2a1a2a1a2
28HMS201	WhiteHmong2	O1b1a1a1a1
30HMS203	WhiteHmong2	O2a2a1a2a1a2
31HMS205	WhiteHmong2	C2e2
HM203	WhiteHmong2	D
HM205	WhiteHmong2	C2e2
HM207	WhiteHmong2	D
HM209	WhiteHmong2	C2e2
HM211	WhiteHmong2	D
HM213	WhiteHmong2	C2e2
HM219	WhiteHmong2	C2e2
HM221	WhiteHmong2	N
HM229	WhiteHmong2	O2a2a1a2a1a2
HM231	WhiteHmong2	O2a2a1a2a1a2
HM301	BlackHmong3	N
HM303	BlackHmong3	O2a2b1a1
HM305	BlackHmong3	C2e2
HM307	BlackHmong3	D
HM309	BlackHmong3	N
HM311	BlackHmong3	O2a2b1a1
HM313	BlackHmong3	N
HM315	BlackHmong3	O1b1a1a
HM317	BlackHmong3	O2a2b1a1
HM319	BlackHmong3	O2a2a1a2a1a2
HM321	BlackHmong3	O2a2b1a2a1
HM323	BlackHmong3	N
HM325	BlackHmong3	O2a2a1a2a1a2
HM327	BlackHmong3	O2a2b1a2a1
HM329	BlackHmong3	N
HM331	BlackHmong3	O2a2a1a2a1a2
HM333	BlackHmong3	N
HM335	BlackHmong3	O2a2a1a2a1a2
HM341	BlackHmong3	O2a2a1a2a1a2
HM401	WhiteHmong4	O2a2a1a2a1a2
HM403	WhiteHmong4	O2a2a1a2a1a2
HM405	WhiteHmong4	C2e2
HM407	WhiteHmong4	C2e2
HM409	WhiteHmong4	C2e2
HM413	WhiteHmong4	D
HM415	WhiteHmong4	O2a2a1a2a1a2
HM419	WhiteHmong4	O2a2a1a2a1a2
HM421	WhiteHmong4	O2a2a1a2a1a2
HM425	WhiteHmong4	O2a2a1a2a1a2
HM427	WhiteHmong4	O2a1c1a1a1
HM429	WhiteHmong4	O2a2a1a2a1a2
HM431	WhiteHmong4	C2e2
HM433	WhiteHmong4	O2a2a1a2a1a
HM437	WhiteHmong4	O2a1c1a6a1
HM439	WhiteHmong4	O2a1c1a6a1
HM451	WhiteHmong4	O2a2a1a2a1a2
HM453	WhiteHmong4	O2a2a1a2a1a2
HM457	WhiteHmong4	O2a2b2
HM459	WhiteHmong4	C2e1b1
HM461	WhiteHmong4	O1b1a1a
HM463	WhiteHmong4	C2e1b1
HM467	WhiteHmong4	O2a2b2
HMP101	BlackHmong5	O2a2a1a2a1a
HMP103	BlackHmong5	O2a2a1a2a1a2
HMP105	BlackHmong5	O2a2a1a2a1a
HMP107	BlackHmong5	O2a2a1a2a1a2
HMP109	BlackHmong5	O2a2a1a2a1a2
HMP111	BlackHmong5	O2a2a1a2a1a
HMP113	BlackHmong5	O2a2a1a2a1a
HMP117	BlackHmong5	O2a2a1a2a1a
PM101	LaoIsan	O1b1a1a
PM103	LaoIsan	O1b1a1a1a1a1b
PM105	LaoIsan	O1b1a1a1a1a1b
PM107	LaoIsan	O1b1a1a
PM109	LaoIsan	O1b1a1a1b1a
PM111	LaoIsan	O2a2b1a1
PM113	LaoIsan	O1b1a1a1a2a1a
PM115	LaoIsan	O2a2b1a1
PM117	LaoIsan	O1b1a1a
PM119	LaoIsan	O1b1a1a
PM121	LaoIsan	O2a2b1a1
PM123	LaoIsan	O1b1a1a1a1
PM125	LaoIsan	O1b1a1a
PM127	LaoIsan	O1b1a1a1a1
PM129	LaoIsan	O1b1a1a
KR101	Karen_Skaw	O2a2b1a1
KR103	Karen_Skaw	O2a2b1a1
KR105	Karen_Skaw	N
KR107	Karen_Skaw	O2a2b1a1
KR109	Karen_Skaw	O2a2b1a1
KR111	Karen_Skaw	O2a2b1a1
KR113	Karen_Skaw	O2a2a1a2a1a
KR115	Karen_Skaw	O2a2b1a1
KR117	Karen_Skaw	O2a2b1a1
KR119	Karen_Skaw	O2a2b1a1
KR121	Karen_Skaw	O2a2a1a2a1a
KR123	Karen_Skaw	O2a2b1a1
KR125	Karen_Skaw	O2a2a1a2a1a
KR127	Karen_Skaw	O2a2b1a1
KR129	Karen_Skaw	N
LS101	Lisu	O1b1a1a
LS103	Lisu	O1b1a2a1
LS105	Lisu	C2e1b1
LS107	Lisu	O1b1a2a1
LS109	Lisu	O1b1a1a1a1
LS111	Lisu	O1b1a1a1a1
LS113	Lisu	N
LS115	Lisu	O2a2b1a1
LS117	Lisu	O2a2b1a1a1a1
LS119	Lisu	O1b1a2a1
LS121	Lisu	C2e1b2
LS123	Lisu	O2a2a1a2a1a
LS125	Lisu	O1b1a1a
LS127	Lisu	F
LS129	Lisu	O1b1a1a
MB101	BlackLahu_Mussur	F
MB103	BlackLahu_Mussur	F
MB105	BlackLahu_Mussur	F
MB107	BlackLahu_Mussur	C2e2a1
MB109	BlackLahu_Mussur	F
MB111	BlackLahu_Mussur	O1b1a1a1a2a1a
MB113	BlackLahu_Mussur	F
MB115	BlackLahu_Mussur	F
MB117	BlackLahu_Mussur	O1b1a1a1a2a1a
MB119	BlackLahu_Mussur	F
MB121	BlackLahu_Mussur	O2a2b1a1
MB123	BlackLahu_Mussur	O1b1a1a1a2a1a
MB125	BlackLahu_Mussur	O2a2b1a1
MB127	BlackLahu_Mussur	F
MB129	BlackLahu_Mussur	O2a1c1a1a1a1
MB131	BlackLahu_Mussur	Q1a1
MB133	BlackLahu_Mussur	O2a2b1a1
MR101	RedLahu_Mussur	F
MR103	RedLahu_Mussur	O1b1a1a1a2a1a
MR105	RedLahu_Mussur	O2a2b1a1
MR107	RedLahu_Mussur	F
MR109	RedLahu_Mussur	O2a2b1a1
MR111	RedLahu_Mussur	C2e2
MR113	RedLahu_Mussur	O1b1a1a1a1
MR115	RedLahu_Mussur	F
MR119	RedLahu_Mussur	F
MR121	RedLahu_Mussur	N
MR123	RedLahu_Mussur	F
MR127	RedLahu_Mussur	O1b1a1a
MR129	RedLahu_Mussur	F
MR131	RedLahu_Mussur	O1b1a1a
MR133	RedLahu_Mussur	F
MR135	RedLahu_Mussur	F
PUT201	Phutai	O2a2b1a1
PUT203	Phutai	O1b1a1a1a1b
PUT205	Phutai	O1b1a1a1a1
PUT207	Phutai	O1b1a1a1a1b
PUT209	Phutai	O1b1a1a1a1a1b
PUT211	Phutai	O1b1a1a
PUT213	Phutai	O1b1a1a
PUT215	Phutai	O1b1a1a
PUT217	Phutai	O1b1a1a
PUT219	Phutai	O2a2b1a1
PUT221	Phutai	O2a2b1a1
PUT223	Phutai	O1b1a1a
PUT225	Phutai	O2a2a1a2a1a
PUT227	Phutai	O2a2a1a2a1a
PUT229	Phutai	O1b1a1a
PUT231	Phutai	O1a1a1b2
PUT233	Phutai	O2a2b1a1
PUT235	Phutai	O2a
PUT237	Phutai	O1b1a1a1b1a
PUT239	Phutai	O1b1a1a1a1
PUT241	Phutai	C2e1b1
PUT245	Phutai	O2a2b1a1
PUT247	Phutai	O2a2a1a2a1a
PUT249	Phutai	O1b1a1a1a1
SH201	Shan	O1b1a1a1a1
SH203	Shan	O1b1a1a
SH205	Shan	O2a2a1a2a1a
SH207	Shan	O1b1a1a
SH209	Shan	O2a2b1a1
SH211	Shan	O2a2b1a1
SH213	Shan	N
SH215	Shan	O2a2b1a1
SH217	Shan	O2a2b1a1
SH219	Shan	O2a2b1a1
SH223	Shan	O1a1a2a
SH225	Shan	O2a2b1a1
SH227	Shan	O2a2b1a1
SH229	Shan	O1a1a1a1a
SH231	Shan	O1b1a1a
SH233	Shan	N
SH235	Shan	O2a2b1a1
SH237	Shan	O1a1a2a
SH239	Shan	O2a2a1a2a1a
SH241	Shan	O2a2b1a2a1
Y101	IuMien1	O2a2b1a2a1
Y107	IuMien1	O1b1a1a1a1
Y109	IuMien1	O1b1a1a
Y159	IuMien1	O1b1a1a1a1a1a1a
Y161	IuMien1	O2a2b1a1a1a1
Y163	IuMien1	O2a2b1a1a1a1
Y165	IuMien1	O2a1c1b
Y169	IuMien1	C2e2
Y175	IuMien1	O1b1a1a1a2a1a
Y189	IuMien1	O2a2a1a2a1a2
Y201	IuMien2	O2a1c1b
Y203	IuMien2	O1a2
Y205	IuMien2	D
Y207	IuMien2	O2a1c1b
Y209	IuMien2	O1b1a1a
Y211	IuMien2	O2a1a2a
Y215	IuMien2	O1b1a1a
Y225	IuMien2	O1b1a1a
Y237	IuMien2	O2a1c1b
Y239	IuMien2	O1b1a1a1a1a1a1a
Y243	IuMien2	O2a1a2a
Y245	IuMien2	D
Y247	IuMien2	O2a1a
Y249	IuMien2	O2a2b1a1
Y269	IuMien2	O1b1a1a1a1
Y273	IuMien2	O2a2b1a1
Y275	IuMien2	O1b1a1a1a1a1b
BJ001	Han_Beijing	O2a2b1a1a1a1
BJ002	Han_Beijing	C2b1a1a1a
BJ003	Han_Beijing	O2a1b
BJ004	Han_Beijing	O2a2b1a2a1a1b1b2
BJ005	Han_Beijing	O1a
BJ006	Han_Beijing	O2a2b1a1a1a1
BJ007	Han_Beijing	J1
BJ008	Han_Beijing	Q1b2b~
BJ009	Han_Beijing	C2b1b
BJ010	Han_Beijing	O2a2b1a2a1a1b1b2b2
BJ011	Han_Beijing	O2a2b1a2a1a1b1b2
BJ012	Han_Beijing	O2a2b1a1a1
BJ013	Han_Beijing	O2a2b1a2a1a1b1b2b2
BJ014	Han_Beijing	O1b2
BJ017	Han_Beijing	O2a2b1a2a1a
BJ019	Han_Beijing	C2b1b
BJ020	Han_Beijing	N1a2
BJ021	Han_Beijing	O2a2b
BJ022	Han_Beijing	O2a2b1a2a1a
BJ024	Han_Beijing	O2a2b1a2a1a
BJ026	Han_Beijing	O2a1b1a1a1a1e
BJ029	Han_Beijing	O2a2b1a2a1a
BJ031	Han_Beijing	O1a1a1a1a1a1a
BJ032	Han_Beijing	O2a1b1a1a1a1a
BJ033	Han_Beijing	O2a2b1a1
BJ034	Han_Beijing	O2a2b1a1a1
BJ035	Han_Beijing	O2a1b1a1a1a1a
BJ036	Han_Beijing	O2a2b1a1a1a1
BJ037	Han_Beijing	N1a
BJ038	Han_Beijing	C2b1a1a1a
BJ039	Han_Beijing	O2a2b
BJ041	Han_Beijing	O2a2b1a2a
BJ042	Han_Beijing	O2a2b1a1a1
BJ043	Han_Beijing	Q1a1
BJ044	Han_Beijing	O2a2b1a2a1a
BJ045	Han_Beijing	R1a1a1b2a
BJ046	Han_Beijing	C2a
BJ047	Han_Beijing	O2a1b1a1a1a1a
BJ048	Han_Beijing	N1b2
BJ049	Han_Beijing	O2a2b1a2a1a
BJ050	Han_Beijing	O1b1a1
BJ051	Han_Beijing	N1a2
BJ052	Han_Beijing	O1a1a1a1a1a1a
BJ053	Han_Beijing	O2a2b1a2a1a
BJ054	Han_Beijing	R1a1a1b2a2b1
BJ055	Han_Beijing	O2a2b
BJ056	Han_Beijing	C2b1a1a1a
BJ058	Han_Beijing	O2a2b1a2a
BJ059	Han_Beijing	O2a2b1a2a1a
BJ060	Han_Beijing	O2a2b1a2a1a
BJ061	Han_Beijing	O2a1b1a1a1a1e
BJ062	Han_Beijing	O2a1b1a1a1a1a
BJ063	Han_Beijing	R1b
BJ064	Han_Beijing	O2a2b1a1a1c
BJ065	Han_Beijing	O2a2b1a2a1
BJ066	Han_Beijing	O1b1a1
BJ067	Han_Beijing	O2a2b1a2a1a
BJ068	Han_Beijing	O2a2b1a1a1
BJ069	Han_Beijing	O2a2b1a2a1a1b1b2b2
BJ070	Han_Beijing	N1b2
BJ071	Han_Beijing	Q1a1
BJ072	Han_Beijing	O2a1b
BJ073	Han_Beijing	O2a2b1a1a1b
BJ074	Han_Beijing	O2a2b1a1a1a1
BJ075	Han_Beijing	C2b1a2b
BJ076	Han_Beijing	O2a2b1a1a1
BJ078	Han_Beijing	O2a2b1a1a1c
BJ079	Han_Beijing	O2a2b1a2a1a1b1b2b2
BJ080	Han_Beijing	O2a2b1a1a1
BJ081	Han_Beijing	O2a2a1
BJ082	Han_Beijing	O2a1b1a1a1a1a
BJ083	Han_Beijing	O2a1b
BJ084	Han_Beijing	O1a1a1a1a1a1
BJ085	Han_Beijing	O2a2b1a2a1a1b
BJ086	Han_Beijing	O2a2b
BJ087	Han_Beijing	N1a2
BJ088	Han_Beijing	N1a1a
BJ089	Han_Beijing	O1a1a1a1a1a1
BJ090	Han_Beijing	O2a2b1a1a1c
BJ091	Han_Beijing	O2a1b1a1a1a
BJ092	Han_Beijing	O2a1b1a1a1a1c
BJ093	Han_Beijing	C2b1a2
BJ094	Han_Beijing	D1a1a1a1b
BJ095	Han_Beijing	O2a2b1a2a1a1b
BJ096	Han_Beijing	O1b1a1a1a1a1b
BJ097	Han_Beijing	O1a1a2a1a
BJ098	Han_Beijing	O2a2b1a1a1c
BJ099	Han_Beijing	O2a2b1a1a1
BJ100	Han_Beijing	O2a1
BJ101	Han_Beijing	O2a2b
BJ102	Han_Beijing	O2a2b1a1a1
BJ103	Han_Beijing	N1b2
BJ104	Han_Beijing	O2a1b1a1a1a1e
BJ105	Han_Beijing	C2b1a2b
BJ106	Han_Beijing	O1a1a1a1a1a1a
BJ107	Han_Beijing	N1b2
BJ108	Han_Beijing	O1b2
BJ109	Han_Beijing	O2a1b1a1a1a
BJ110	Han_Beijing	O2a2b
BJ111	Han_Beijing	D1a1a1a1b
BJ112	Han_Beijing	O2a2b1a2a1a
BJ113	Han_Beijing	O2a2b1a1a1
BJ115	Han_Beijing	O2a2b1a2a1a1b1b2
BJ116	Han_Beijing	O2a1b1a1a1a1d
BJ117	Han_Beijing	O1a1a2a
BJ118	Han_Beijing	O2a2b1a1a1c
BJ119	Han_Beijing	O2a2b1a2a1a
BJ121	Han_Beijing	D1a1a1a1a1~
BJ122	Han_Beijing	C2a
BJ123	Han_Beijing	O2a2b1a1a1a1
BJ124	Han_Beijing	O2a2b1a2a1a1b1b2b2
BJ016	Han_Beijing	C2a1a1b1
BJ077	Han_Beijing	O2a1b1a1a1a1e
BJ114	Han_Beijing	C2b1a1
FJ001	Han_Fujian	O1a1a1a1a
FJ002	Han_Fujian	O2a1b1a1a1a
FJ003	Han_Fujian	O2a1b1a1a1a
FJ004	Han_Fujian	N1b2
FJ005	Han_Fujian	O2a2b1a1a1a3a
FJ006	Han_Fujian	O2a2b
FJ007	Han_Fujian	O2a1b1a1a1a1e
FJ008	Han_Fujian	O1a1a2a
FJ009	Han_Fujian	O1b1a1a1a1b
FJ010	Han_Fujian	O1a1a2a
FJ011	Han_Fujian	N1b1a1b~
FJ012	Han_Fujian	O2a2b1a1a1a3a
FJ014	Han_Fujian	O2a2b1a1a1a3a
FJ015	Han_Fujian	O2a1b1a1a1a1c
FJ016	Han_Fujian	O2a2b
FJ017	Han_Fujian	O2a2a
FJ018	Han_Fujian	O1b1a2a
FJ019	Han_Fujian	O1a1a2a1a
[truncated: 2,729 more rows]
